# Supplementary material for: Identification of novel metabolism-related biomarkers of Kawasaki disease by integrating single-cell RNA sequencing analysis and machine learning algorithms
Source: Front Immunol. 2025 Apr 10;16:1541939. doi: 10.3389/fimmu.2025.1541939 (PMC12018418; doi:10.3389/fimmu.2025.1541939)
Supplement: Supplementary file 1 [file Table1.xlsx]

## Sheet: Table S1
Table S1: Details of data sources.
Accession number	Platform	Number of HC samples	Number of KD patients	Use	Source or Database	Data Type	Dataset URL
GSE168732	GPL18573 (Single cell data)	3	6	Discovery	Gene Expression Omnibus	scRNA-seq	https://www.ncbi.nlm.nih.gov/geo/
GSE68004	GPL10558	37	76	Training set	Gene Expression Omnibus	Transcriptome	https://www.ncbi.nlm.nih.gov/geo/
GSE73461	GPL10558	55	78	Validation	Gene Expression Omnibus	Transcriptome	https://www.ncbi.nlm.nih.gov/geo/

## Sheet: Table S2
Table S2: Bile acid metabolism related genes
HALLMARK_BILE_ACID_METABOLISM	KEGG_PRIMARY_BILE_ACID_BIOSYNTHESIS	GOBP_BILE_ACID_METABOLIC_PROCESS	REACTOME_BILE_ACID_AND_BILE_SALT_METABOLISM	Genes from Literature	Mata genes
http://www.gsea-msigdb.org/gsea/msigdb/cards/HALLMARK_BILE_ACID_METABOLISM	http://www.gsea-msigdb.org/gsea/msigdb/cards/KEGG_PRIMARY_BILE_ACID_BIOSYNTHESIS	http://amigo.geneontology.org/amigo/term/GO:0008206	https://www.reactome.org/content/detail/R-HSA-194068	https://doi.org/10.1038/s41598-022-26795-7	ABCB11
SCP2	CYP46A1	ABCB11	ABCB11	ABCB11	ABCC11
ABCD3	SLC27A5	ABCD3	ABCC3	ABCC11	ABCC2
SLC27A2	BAAT	ACAA1	ACOT8	ABCC2	ABCC3
HSD3B7	CYP7B1	ACOT8	ACOX2	ABCC3	ABCC4
HSD17B4	AKR1C4	ACOX2	AKR1C1	ABCC4	ABCD3
AKR1D1	HSD17B4	AKR1C1	AKR1C2	ABCD3	AKR1C1
ABCD2	SCP2	AKR1C4	AKR1C3	AKR1C1	AKR1C4
PEX1	AKR1D1	AKR1D1	AKR1C4	AKR1C4	AQP9
CYP8B1	ACOX2	AMACR	AKR1D1	AQP9	ATP8B1
PNPLA8	HSD3B7	ARV1	ALB	ATP8B1	CEACAM1
PHYH	CYP27A1	ATP8B1	AMACR	CEACAM1	CYP7A1
SLC27A5	AMACR	BAAT	BAAT	CYP7A1	FGF19
CYP7B1	CYP7A1	CES1	CH25H	FGF19	NR0B2
CYP27A1	CYP8B1	CYP27A1	CYP27A1	NR0B2	PRKAA1
PEX26	CYP39A1	CYP39A1	CYP39A1	PRKAA1	SLC10A1
AGXT	CH25H	CYP46A1	CYP46A1	SLC10A1	SLC10A2
PEX7		CYP7A1	CYP7A1	SLC10A2	SLC10A3
CROT		CYP7B1	CYP7B1	SLC10A3	SLC10A4
CYP39A1		CYP8B1	CYP8B1	SLC10A4	SLC10A5
ABCA3		ERRFI1	FABP6	SLC10A5	SLC10A6
CYP7A1		FGF19	HSD17B4	SLC10A6	SLC10A7
HACL1		FGFR4	HSD3B7	SLC10A7	SLC27A5
PIPOX		GBA2	NCOA1	SLC27A5	SLC51A
PEX6		HSD17B10	NCOA2	SLC51A	SLC51B
SOD1		HSD3B7	NR1H4	SLC51B	SLCO1A2
GNPAT		KIT	OSBP	SLCO1A2	SLCO1B1
HSD3B1		LEP	OSBPL1A	SLCO1B1	SLCO1B3
ABCA2		MALRD1	OSBPL2	SLCO1B3	SLCO1B7
HAO1		MIR33A	OSBPL3	SLCO1B7	SLCO1C1
PEX16		NPC1	OSBPL6	SLCO1C1	SLCO2B1
ABCD1		NR1D1	OSBPL7	SLCO2B1	ACOT8
ACSL1		NR1H4	OSBPL9	ACOT8	AKR1D1
MLYCD		NR5A2	RXRA	AKR1D1	AMACR
ABCG8		OSBP	SCP2	AMACR	BAAT
AQP9		OSBPL1A	SLC10A1	BAAT	CES1
ISOC1		OSBPL2	SLC10A2	CES1	CYP27A1
NR1H4		OSBPL3	SLC27A2	CYP27A1	CYP39A1
PEX19		OSBPL6	SLC27A5	CYP39A1	CYP46A1
NPC1		OSBPL7	SLC51A	CYP46A1	CYP7B1
HSD17B11		OSBPL9	SLC51B	CYP7B1	CYP8B1
AMACR		PANK2	SLCO1A2	CYP8B1	FGFR4
CYP46A1		PROX1	SLCO1B1	FGFR4	HSD17B10
PEX13		SCP2	SLCO1B3	HSD17B10	HSD3B7
IDH1		SIRT1	STARD5	HSD3B7	MALRD1
PEX11A		SLC27A2		MALRD1	MIR33A
HSD17B6		SLC27A5		MIR33A	NR1D1
EPHX2		STAR		NR1D1	NR1H4
PRDX5		STARD4		NR1H4	OSBP
PXMP2		SULT2A1		OSBP	OSBPL1A
BBOX1		UGT2A1		OSBPL1A	OSBPL2
FADS2		UGT2A2		OSBPL2	OSBPL3
ALDH9A1				OSBPL3	OSBPL6
APOA1				OSBPL6	OSBPL7
OPTN				OSBPL7	OSBPL9
GSTK1				OSBPL9	PROX1
ABCG4				PROX1	SCP2
ALDH8A1				SCP2	SIRT1
NR3C2				SIRT1	SLC27A2
ABCA6				SLC27A2	STAR
RETSAT				STAR	STARD4
FADS1				STARD4	ACAA1
PECR				ACAA1	ARV1
PEX12				ARV1	GBA2
CAT				GBA2	KIT
GNMT				KIT	LEP
ABCA9				LEP	NPC1
ACSL5				NPC1	NR5A2
LONP2				NR5A2	PANK2
DHCR24				PANK2	SULT2A1
ABCA8				SULT2A1	UGT2A1
PFKM				UGT2A1	UGT2A2
DIO1				UGT2A2	ABCB4
RXRA				ABCB4	CASR
FDXR				CASR	SLC9A3R1
TTR				SLC9A3R1	TNF
KLF1				TNF	UGT1A3
SLC29A1				UGT1A3	ABCG5
BCAR3				ABCG5	ABCG8
LCK				ABCG8	CIDEB
PEX11G				CIDEB	DGAT2
SLCO1A2				DGAT2	GPBAR1
ALDH1A1				GPBAR1	VDR
SULT1B1				VDR	HAMP
NR1I2				HAMP	KCNMB1
GC				KCNMB1	AKR1C2
ABCA4				AKR1C2	AKR1C3
SLC35B2				AKR1C3	FABP1
SLC23A1				FABP1	NAPEPLD
NUDT12				NAPEPLD	PLA2G1B
ABCA1				PLA2G1B	PYGL
PAOX				PYGL	STARD5
SLC22A18				STARD5	ABCA1
DIO2				ABCA1	ABCA2
RBP1				ABCA2	ABCA3
SLC23A2				ABCA3	ABCA4
ATXN1				ABCA4	ABCA5
GCLM				ABCA5	ABCA6
NEDD4				ABCA6	ABCA8
RXRG				ABCA8	ABCA9
AR				ABCA9	ABCD1
BMP6				ABCD1	ABCD2
SERPINA6				ABCD2	ABCG4
LIPE				ABCG4	ACSL1
EFHC1				ACSL1	ACSL5
IDH2				ACSL5	AGXT
IDI1				AGXT	ALDH1A1
CH25H				ALDH1A1	ALDH8A1
ABCA5				ALDH8A1	ALDH9A1
SULT2B1				ALDH9A1	APOA1
SOAT2				APOA1	AR
TFCP2L1				AR	ATXN1
NR0B2				ATXN1	BBOX1
				BBOX1	BCAR3
				BCAR3	BMP6
				BMP6	CAT
				CAT	CH25H
				CH25H	CROT
				CROT	DHCR24
				DHCR24	DIO1
				DIO1	DIO2
				DIO2	EFHC1
				EFHC1	EPHX2
				EPHX2	FADS1
				FADS1	FADS2
				FADS2	FDXR
				FDXR	GC
				GC	GCLM
				GCLM	GNMT
				GNMT	GNPAT
				GNPAT	GSTK1
				GSTK1	HACL1
				HACL1	HAO1
				HAO1	HSD17B11
				HSD17B11	HSD17B4
				HSD17B4	HSD17B6
				HSD17B6	HSD3B1
				HSD3B1	IDH1
				IDH1	IDH2
				IDH2	IDI1
				IDI1	ISOC1
				ISOC1	KLF1
				KLF1	LCK
				LCK	LIPE
				LIPE	LONP2
				LONP2	MLYCD
				MLYCD	NEDD4
				NEDD4	NR1I2
				NR1I2	NR3C2
				NR3C2	NUDT12
				NUDT12	OPTN
				OPTN	PAOX
				PAOX	PECR
				PECR	PEX1
				PEX1	PEX11A
				PEX11A	PEX11G
				PEX11G	PEX12
				PEX12	PEX13
				PEX13	PEX16
				PEX16	PEX19
				PEX19	PEX26
				PEX26	PEX6
				PEX6	PEX7
				PEX7	PFKM
				PFKM	PHYH
				PHYH	PIPOX
				PIPOX	PNPLA8
				PNPLA8	PRDX5
				PRDX5	PXMP2
				PXMP2	RBP1
				RBP1	RETSAT
				RETSAT	RXRA
				RXRA	RXRG
				RXRG	SERPINA6
				SERPINA6	SLC22A18
				SLC22A18	SLC23A1
				SLC23A1	SLC23A2
				SLC23A2	SLC29A1
				SLC29A1	SLC35B2
				SLC35B2	SOAT2
				SOAT2	SOD1
				SOD1	SULT1B1
				SULT1B1	SULT2B1
				SULT2B1	TFCP2L1
				TFCP2L1	TTR
				TTR	ACOX2
				ACOX2	ALB
				ALB	FABP6
				FABP6	NCOA1
				NCOA1	NCOA2
				NCOA2	PTGIS
				PTGIS	FXR1
				FXR1	LDLR
				LDLR	MAPK1
				MAPK1	MAPK3
				MAPK3	ABCB1
				ABCB1	CYP3A4
				CYP3A4	NR1I3
				NR1I3

## Sheet: Table S3
Table S3: Fatty acid metabolism related genes
Genes from Literature
https://doi.org/10.1016/j.omto.2021.02.010
ABCD1
ABCD2
ACAA2
ACAD9
ACADL
ACADM
ACADS
ACADVL
ACAT1
ACSL1
ACSL3
ACSL4
ACSL5
ACSL6
ACSM1
ACSM2A
ACSM2B
ACSM3
ACSM4
ACSS1
ACSS2
ACSS3
CPT1A
CPT1B
CPT2
CRAT
CROT
ECHS1
ETFA
ETFB
ETFDH
HADH
HADHA
HADHB
HSD17B10
PEX11G
PEX13
PEX14
SLC25A20
ACAT2
ACAA1
EHHADH
ACOX3
ACOX1
ACADSB
GCDH
ACSBG1
ACSBG2
CPT1C
ECI1
ECI2
CYP4A11
CYP4A22
ADH1A
ADH1B
ADH1C
ADH7
ADH4
ADH5
ADH6
ALDH2
ALDH3A2
ALDH1B1
ALDH7A1
ALDH9A1
ACACA
ACACB
ACLY
FASN
MCAT
OLAH
OXSM
MECR
PPT1
PPT2
ELOVL1
ELOVL2
ELOVL3
ELOVL4
ELOVL5
ELOVL6
ELOVL7
HSD17B12
HACD2
HACD1
HACD4
HACD3
TECR
ACOT4
ACOT2
ACOT1
ACOT7

## Sheet: Table S4
Table S4: Main cell types
B cells	CD4+ T cells	CD8+ T cells	Monocytes	NK cells	Dendritic cells	Plasmablast	Megakaryocytes	Plasmacytoid dendritic cells	Hematopoietic stem and progenitor cells
MS4A1	CD40LG	CD8A	LYZ	NKG7	CST3	CD38	PPBP	LILRA4	CD34
CD79A	CD3D	CD8B	S100A9	KLRD1	LYZ	IGHA1	CST3	IL3RA
CD79B	CD3E	CD3D	CD14	KLRB1		MZB1	PF4	CLEC4C
CD19		CD3E	FCGR3A	CD56
			CD16

## Sheet: Table S5
Table S5: Upregulated genes of BAM activity
	p_val	avg_log2FC	pct.1	pct.2	p_val_adj	difference	label
LCK	0	0.974664	0.66	0.272	0	0.388	LCK
SCP2	0	0.630215	0.479	0.148	0	0.331	SCP2
S100A10	0	0.683657	0.729	0.416	0	0.313	S100A10
S100A11	0	1.02794	0.629	0.316	0	0.313	S100A11
S100A6	0	0.59951	0.858	0.566	0	0.292	S100A6
S100A4	0	0.83611	0.7	0.383	0	0.317	S100A4
ALDH9A1	0	0.343393	0.3	0.1	0	0.2	ALDH9A1
CD247	0	0.735687	0.468	0.197	0	0.271	CD247
ZAP70	0	0.583612	0.459	0.193	0	0.266	ZAP70
ARPC2	0	0.490577	0.906	0.705	0	0.201	ARPC2
ACAA1	0	0.544825	0.417	0.122	0	0.295	ACAA1
FXR1	0	0.422978	0.331	0.103	0	0.228	FXR1
HSD17B11	0	0.522902	0.464	0.162	0	0.302	HSD17B11
FYB1	0	0.557899	0.688	0.342	0	0.346	FYB1
LCP2	0	0.513179	0.464	0.181	0	0.283	LCP2
ACTB	0	0.550015	0.999	0.987	0	0.012	ACTB
GSTK1	0	0.778808	0.817	0.382	0	0.435	GSTK1
ZYX	0	0.564962	0.525	0.223	0	0.302	ZYX
GIMAP7	0	0.612841	0.723	0.36	0	0.363	GIMAP7
GIMAP4	0	0.65958	0.677	0.313	0	0.364	GIMAP4
CD99	0	0.669714	0.633	0.369	0	0.264	CD99
TMSB4X	0	0.277153	0.996	0.985	0	0.011	TMSB4X
HSD17B10	0	0.467436	0.324	0.081	0	0.243	HSD17B10
DOK2	0	0.47873	0.324	0.105	0	0.219	DOK2
ANXA1	0	1.06143	0.507	0.181	0	0.326	ANXA1
TXN	0	0.542665	0.478	0.22	0	0.258	TXN
IFITM1	0	0.735802	0.863	0.616	0	0.247	IFITM1
LDHA	0	0.506567	0.676	0.397	0	0.279	LDHA
CAT	0	0.439644	0.373	0.124	0	0.249	CAT
PEX16	0	0.399252	0.294	0.084	0	0.21	PEX16
RARRES3	0	0.732858	0.651	0.328	0	0.323	RARRES3
PRDX5	0	0.666353	0.697	0.289	0	0.408	PRDX5
CFL1	0	0.418789	0.968	0.856	0	0.112	CFL1
CTSW	0	1.1823	0.348	0.127	0	0.221	CTSW
CTSC	0	0.786467	0.468	0.174	0	0.294	CTSC
CD3E	0	0.770371	0.654	0.355	0	0.299	CD3E
CD3D	0	0.576947	0.575	0.315	0	0.26	CD3D
CD3G	0	0.52452	0.461	0.22	0	0.241	CD3G
HSPA8	0	0.556346	0.886	0.676	0	0.21	HSPA8
IDI1	0	0.372949	0.276	0.087	0	0.189	IDI1
OPTN	0	0.693762	0.305	0.056	0	0.249	OPTN
VIM	0	0.806513	0.884	0.636	0	0.248	VIM
SRGN	0	0.85898	0.584	0.251	0	0.333	SRGN
PRF1	0	1.28733	0.271	0.076	0	0.195	PRF1
VSIR	0	0.512234	0.528	0.252	0	0.276	VSIR
GAPDH	0	0.862511	0.943	0.766	0	0.177	GAPDH
BIN2	0	0.413539	0.603	0.316	0	0.287	BIN2
SELPLG	0	0.660765	0.602	0.243	0	0.359	SELPLG
CALM1	0	0.60987	0.925	0.71	0	0.215	CALM1
B2M	0	0.386266	0.999	0.99	0	0.009	B2M
IDH2	0	0.783363	0.427	0.094	0	0.333	IDH2
IL32	0	1.06772	0.633	0.338	0	0.295	IL32
LITAF	0	0.697622	0.649	0.353	0	0.296	LITAF
LAT	0	0.495594	0.502	0.224	0	0.278	LAT
SPN	0	0.495073	0.302	0.085	0	0.217	SPN
MT2A	0	0.640214	0.462	0.211	0	0.251	MT2A
ARRB2	0	0.4891	0.521	0.249	0	0.272	ARRB2
PFN1	0	0.606672	0.986	0.917	0	0.069	PFN1
SLC9A3R1	0	1.21776	0.637	0.138	0	0.499	SLC9A3R1
ACTG1	0	0.691639	0.971	0.842	0	0.129	ACTG1
CD7	0	0.867867	0.644	0.331	0	0.313	CD7
MYL12A	0	0.384835	0.962	0.814	0	0.148	MYL12A
CST7	0	1.458	0.295	0.08	0	0.215	CST7
APMAP	0	0.577399	0.322	0.112	0	0.21	APMAP
SAMHD1	0	0.380912	0.534	0.251	0	0.283	SAMHD1
GZMM	0	0.651	0.479	0.219	0	0.26	GZMM
ADGRE5	0	0.39223	0.383	0.158	0	0.225	ADGRE5
HCST	0	0.700269	0.752	0.386	0	0.366	HCST
NKG7	0	1.69735	0.321	0.107	0	0.214	NKG7
TPST2	0	0.437395	0.347	0.126	0	0.221	TPST2
XBP1	0	0.581576	0.456	0.209	0	0.247	XBP1
SOD1	0	0.684435	0.808	0.396	0	0.412	SOD1
ITGB2	0	0.754402	0.771	0.456	0	0.315	ITGB2
LGALS1	1.38795e-305	0.637396	0.362	0.149	4.6549e-301	0.213	LGALS1
CAPN2	3.77572e-303	0.345128	0.3	0.103	1.2663e-298	0.197	CAPN2
GYG1	2.8575e-301	0.415063	0.263	0.082	9.5835e-297	0.181	GYG1
TNFRSF1A	1.80931e-295	0.374525	0.269	0.086	6.06807e-291	0.183	TNFRSF1A
MVP	2.0026e-295	0.337901	0.408	0.176	6.71633e-291	0.232	MVP
PRKCH	9.78501e-295	0.45	0.321	0.123	3.2817e-290	0.198	PRKCH
JPT1	3.77713e-294	0.374301	0.414	0.182	1.26677e-289	0.232	JPT1
GLIPR2	2.60007e-291	0.38019	0.304	0.108	8.7201e-287	0.196	GLIPR2
TPI1	5.64885e-289	0.450827	0.708	0.452	1.89451e-284	0.256	TPI1
GBP2	1.50754e-285	0.381219	0.268	0.089	5.056e-281	0.179	GBP2
LIME1	1.53891e-285	0.414091	0.373	0.16	5.1612e-281	0.213	LIME1
DSTN	1.11476e-284	0.369767	0.356	0.145	3.73869e-280	0.211	DSTN
ABI3	2.5701e-284	0.490968	0.258	0.085	8.6196e-280	0.173	ABI3
SELENOW	1.26863e-283	0.35068	0.576	0.302	4.25472e-279	0.274	SELENOW
UPP1	2.45381e-282	0.357983	0.282	0.098	8.22959e-278	0.184	UPP1
IFITM2	1.4128e-280	0.878879	0.867	0.7	4.73824e-276	0.167	IFITM2
CD63	3.31739e-280	0.429361	0.342	0.139	1.11259e-275	0.203	CD63
AGTRAP	1.83163e-276	0.405469	0.334	0.134	6.14292e-272	0.2	AGTRAP
LDHB	6.53971e-276	0.522168	0.758	0.53	2.19329e-271	0.228	LDHB
C12orf75	2.11539e-275	0.487536	0.285	0.106	7.09461e-271	0.179	C12orf75
WDR1	5.8715e-275	0.337488	0.602	0.336	1.96918e-270	0.266	WDR1
RHOG	2.10269e-274	0.436482	0.62	0.358	7.05201e-270	0.262	RHOG
ANXA2	4.75157e-274	0.647483	0.419	0.21	1.59358e-269	0.209	ANXA2
GLRX	6.55031e-274	0.363545	0.454	0.217	2.19684e-269	0.237	GLRX
DHRS7	1.50184e-271	0.388356	0.435	0.205	5.03688e-267	0.23	DHRS7
CD2	3.45387e-271	0.409731	0.379	0.169	1.15836e-266	0.21	CD2
PIM1	6.27929e-271	0.394037	0.494	0.249	2.10595e-266	0.245	PIM1
PGAM1	4.37231e-266	0.425525	0.588	0.336	1.46638e-261	0.252	PGAM1
NUCB2	8.25331e-266	0.387602	0.417	0.194	2.768e-261	0.223	NUCB2
CSTB	1.39457e-260	0.379955	0.562	0.308	4.67711e-256	0.254	CSTB
TRBC1	2.21705e-259	0.608339	0.366	0.169	7.43554e-255	0.197	TRBC1
GNG2	2.9555e-259	0.392728	0.351	0.151	9.91217e-255	0.2	GNG2
RNF149	4.64629e-257	0.374014	0.411	0.19	1.55827e-252	0.221	RNF149
ABRACL	2.93908e-256	0.330349	0.629	0.358	9.8571e-252	0.271	ABRACL
LEPROTL1	5.96578e-256	0.31896	0.558	0.294	2.0008e-251	0.264	LEPROTL1
PSME2	3.0787e-254	0.436777	0.722	0.478	1.03253e-249	0.244	PSME2
PGK1	3.24756e-253	0.395612	0.759	0.504	1.08917e-248	0.255	PGK1
MYO1F	3.30797e-252	0.304832	0.291	0.11	1.10943e-247	0.181	MYO1F
TSPAN14	2.57165e-250	0.30523	0.33	0.136	8.6248e-246	0.194	TSPAN14
YWHAB	1.54858e-248	0.362804	0.86	0.633	5.19361e-244	0.227	YWHAB
ARPC5	3.22553e-248	0.375498	0.707	0.449	1.08178e-243	0.258	ARPC5
MYL12B	2.07107e-246	0.364248	0.856	0.614	6.94596e-242	0.242	MYL12B
CD27	3.35309e-246	0.469384	0.454	0.239	1.12456e-241	0.215	CD27
SIGIRR	2.76606e-245	0.295277	0.472	0.238	9.2768e-241	0.234	SIGIRR
FCER1G	2.67316e-244	1.00786	0.339	0.163	8.96524e-240	0.176	FCER1G
ALDOA	3.3157e-243	0.475017	0.718	0.472	1.11202e-238	0.246	ALDOA
TIMP1	3.90079e-243	0.53162	0.332	0.147	1.30825e-238	0.185	TIMP1
SLFN5	7.11658e-243	0.331353	0.323	0.136	2.38676e-238	0.187	SLFN5
LCP1	7.87741e-241	0.387244	0.691	0.438	2.64193e-236	0.253	LCP1
PSMA5	1.08157e-237	0.323244	0.489	0.253	3.62737e-233	0.236	PSMA5
SH3BGRL3	1.58709e-237	0.387136	0.962	0.857	5.32277e-233	0.105	SH3BGRL3
NDFIP1	2.38148e-237	0.257263	0.516	0.266	7.98701e-233	0.25	NDFIP1
SH3BP1	3.75225e-236	0.281498	0.263	0.097	1.25843e-231	0.166	SH3BP1
AQP3	2.82798e-235	0.534939	0.28	0.115	9.48447e-231	0.165	AQP3
GUK1	5.18967e-234	0.330479	0.69	0.428	1.74051e-229	0.262	GUK1
NUCB1	2.30509e-233	0.2721	0.431	0.21	7.73082e-229	0.221	NUCB1
HSP90AA1	4.47931e-232	0.425971	0.775	0.533	1.50227e-227	0.242	HSP90AA1
TWF2	2.07329e-231	0.307936	0.525	0.281	6.95341e-227	0.244	TWF2
IFITM3	2.28653e-230	0.926359	0.645	0.424	7.66857e-226	0.221	IFITM3
MYL6	3.98663e-230	0.253179	0.964	0.862	1.33704e-225	0.102	MYL6
RAB5IF	4.62358e-229	0.307825	0.38	0.177	1.55066e-224	0.203	RAB5IF
PLEK	9.85742e-228	0.569349	0.344	0.163	3.30598e-223	0.181	PLEK
DENND2D	3.42598e-227	0.387375	0.464	0.249	1.14901e-222	0.215	DENND2D
EMP3	5.52364e-226	0.378301	0.847	0.641	1.85252e-221	0.206	EMP3
ARHGDIB	1.08897e-225	0.304734	0.969	0.851	3.6522e-221	0.118	ARHGDIB
PRMT2	2.01129e-225	0.306758	0.606	0.349	6.74546e-221	0.257	PRMT2
NINJ1	6.75035e-222	0.369592	0.258	0.101	2.26393e-217	0.157	NINJ1
ITM2B	3.46122e-220	0.31818	0.927	0.74	1.16082e-215	0.187	ITM2B
ARL4C	1.03452e-219	0.309664	0.332	0.149	3.46959e-215	0.183	ARL4C
COX8A	1.08891e-219	0.32029	0.698	0.452	3.65198e-215	0.246	COX8A
RAP1B	1.42293e-218	0.255492	0.701	0.445	4.77223e-214	0.256	RAP1B
CKLF	1.53234e-218	0.312082	0.349	0.158	5.13917e-214	0.191	CKLF
CCND3	2.02349e-217	0.310976	0.672	0.411	6.7864e-213	0.261	CCND3
CISD3	2.6194e-217	0.271106	0.255	0.097	8.78495e-213	0.158	CISD3
TYROBP	2.16442e-216	0.849436	0.328	0.16	7.25903e-212	0.168	TYROBP
ATP1A1	4.5139e-215	0.263205	0.35	0.16	1.51387e-210	0.19	ATP1A1
RAC2	2.38362e-213	0.369524	0.928	0.749	7.9942e-209	0.179	RAC2
PRDX2	1.3063e-212	0.316749	0.483	0.262	4.38105e-208	0.221	PRDX2
TAP1	4.5048e-212	0.325687	0.451	0.236	1.51082e-207	0.215	TAP1
CAPZB	7.92189e-212	0.300803	0.801	0.553	2.65684e-207	0.248	CAPZB
ITGB1	1.03679e-211	0.261021	0.288	0.122	3.47717e-207	0.166	ITGB1
PSMA6	8.89713e-209	0.27842	0.481	0.257	2.98392e-204	0.224	PSMA6
ITM2A	2.63244e-208	0.339624	0.398	0.201	8.82868e-204	0.197	ITM2A
COX5A	4.24434e-208	0.324548	0.627	0.39	1.42347e-203	0.237	COX5A
PPP1R18	1.24169e-207	0.304494	0.566	0.325	4.16438e-203	0.241	PPP1R18
HMOX2	2.86607e-206	0.261922	0.456	0.238	9.61223e-202	0.218	HMOX2
SKAP1	1.0291e-204	0.356507	0.419	0.221	3.4514e-200	0.198	SKAP1
FLT3LG	3.93614e-204	0.345961	0.426	0.224	1.3201e-199	0.202	FLT3LG
SERPINB1	1.46377e-203	0.438324	0.539	0.316	4.90918e-199	0.223	SERPINB1
CASP1	3.71153e-202	0.3502	0.322	0.15	1.24477e-197	0.172	CASP1
TPM3	5.36151e-202	0.307423	0.805	0.571	1.79814e-197	0.234	TPM3
PDIA3	2.55194e-201	0.316512	0.594	0.356	8.55871e-197	0.238	PDIA3
CARD16	1.83424e-199	0.349843	0.49	0.276	6.15168e-195	0.214	CARD16
P4HB	1.30233e-198	0.324305	0.464	0.255	4.36775e-194	0.209	P4HB
ISG15	7.95931e-198	0.262527	0.373	0.183	2.66939e-193	0.19	ISG15
CAP1	1.21441e-197	0.288063	0.673	0.427	4.0729e-193	0.246	CAP1
VAMP5	2.54301e-197	0.285384	0.377	0.187	8.52876e-193	0.19	VAMP5
EVL	5.39178e-197	0.374938	0.759	0.554	1.80829e-192	0.205	EVL
CDK2AP2	7.76087e-197	0.313565	0.408	0.21	2.60284e-192	0.198	CDK2AP2
TKT	2.58319e-196	0.422288	0.58	0.362	8.66351e-192	0.218	TKT
CDC42EP3	3.78381e-196	0.27906	0.263	0.109	1.26901e-191	0.154	CDC42EP3
PRELID1	9.71576e-196	0.3512	0.596	0.369	3.25847e-191	0.227	PRELID1
PPP2R5C	8.14017e-195	0.282506	0.274	0.117	2.73005e-190	0.157	PPP2R5C
ANXA5	7.02646e-193	0.40252	0.367	0.191	2.35653e-188	0.176	ANXA5
NOSIP	6.13058e-191	0.344167	0.667	0.434	2.05607e-186	0.233	NOSIP
HLA-A	2.80674e-190	0.310276	0.944	0.797	9.41325e-186	0.147	HLA-A
IL10RA	7.34525e-190	0.277391	0.338	0.162	2.46345e-185	0.176	IL10RA
PYCARD	7.61824e-189	0.32798	0.468	0.263	2.55501e-184	0.205	PYCARD
HSPA5	1.11822e-188	0.397817	0.472	0.268	3.75028e-184	0.204	HSPA5
APBB1IP	1.6902e-186	0.26162	0.538	0.309	5.66859e-182	0.229	APBB1IP
ARL6IP5	1.12163e-185	0.256379	0.72	0.467	3.76173e-181	0.253	ARL6IP5
MBP	7.93557e-185	0.267338	0.389	0.201	2.66143e-180	0.188	MBP
OSTF1	4.24408e-184	0.283399	0.547	0.322	1.42338e-179	0.225	OSTF1
ENO1	1.01105e-183	0.286825	0.717	0.479	3.39087e-179	0.238	ENO1
ATG3	3.87266e-183	0.263407	0.363	0.181	1.29881e-178	0.182	ATG3
APOBEC3G	4.09318e-182	0.382071	0.295	0.137	1.37277e-177	0.158	APOBEC3G
CD6	1.69993e-181	0.313606	0.253	0.109	5.70123e-177	0.144	CD6
LMAN2	3.13714e-181	0.252482	0.485	0.27	1.05214e-176	0.215	LMAN2
NDUFA12	3.99397e-180	0.26867	0.614	0.376	1.3395e-175	0.238	NDUFA12
PPIB	1.8051e-179	0.449459	0.833	0.63	6.05396e-175	0.203	PPIB
ATP5F1B	2.83016e-179	0.311107	0.739	0.512	9.49179e-175	0.227	ATP5F1B
TALDO1	3.23111e-179	0.308867	0.575	0.352	1.08365e-174	0.223	TALDO1
UBE2L6	3.58199e-179	0.280667	0.536	0.314	1.20133e-174	0.222	UBE2L6
H2AFZ	7.456e-178	0.355578	0.597	0.373	2.50059e-173	0.224	H2AFZ
IRF1	1.32935e-176	0.313033	0.504	0.294	4.45837e-172	0.21	IRF1
ITGB7	1.95693e-176	0.285575	0.313	0.151	6.56316e-172	0.162	ITGB7
SLC25A3	6.00536e-174	0.299941	0.765	0.54	2.01408e-169	0.225	SLC25A3
ATP5F1C	1.29539e-173	0.255101	0.599	0.368	4.34449e-169	0.231	ATP5F1C
PGD	3.70227e-173	0.351907	0.309	0.15	1.24167e-168	0.159	PGD
HLA-C	1.06083e-171	0.338873	0.988	0.928	3.55782e-167	0.06	HLA-C
PPA1	2.20772e-171	0.270839	0.42	0.229	7.40425e-167	0.191	PPA1
SEC61B	1.33433e-170	0.296117	0.654	0.423	4.47506e-166	0.231	SEC61B
TSPO	2.60965e-170	0.411053	0.569	0.361	8.75223e-166	0.208	TSPO
DDOST	1.65348e-169	0.295345	0.503	0.297	5.54545e-165	0.206	DDOST
TCF7	2.03628e-169	0.422594	0.42	0.243	6.82927e-165	0.177	TCF7
SDF2L1	2.86517e-167	0.311321	0.27	0.124	9.60922e-163	0.146	SDF2L1
NDUFB2	2.25383e-166	0.253124	0.705	0.466	7.55891e-162	0.239	NDUFB2
IL7R	2.69547e-166	0.395574	0.474	0.291	9.04008e-162	0.183	IL7R
ATP5MC3	2.01151e-165	0.274879	0.726	0.498	6.7462e-161	0.228	ATP5MC3
PSMA7	7.11237e-164	0.26093	0.751	0.517	2.38535e-159	0.234	PSMA7
SSR3	8.41216e-163	0.282829	0.353	0.182	2.82127e-158	0.171	SSR3
CLIC1	9.68524e-163	0.40272	0.769	0.608	3.24824e-158	0.161	CLIC1
STAT1	1.20907e-162	0.256523	0.349	0.179	4.05496e-158	0.17	STAT1
PCBP1	1.441e-160	0.284122	0.898	0.713	4.83281e-156	0.185	PCBP1
MYDGF	6.96486e-159	0.295297	0.365	0.194	2.33588e-154	0.171	MYDGF
SEC11C	3.74575e-158	0.39709	0.324	0.165	1.25625e-153	0.159	SEC11C
ACTR3	5.58592e-158	0.270734	0.729	0.497	1.87341e-153	0.232	ACTR3
RHOA	6.82403e-158	0.289479	0.909	0.733	2.28864e-153	0.176	RHOA
LY6E	1.2747e-156	0.353019	0.688	0.478	4.2751e-152	0.21	LY6E
GMFG	4.93834e-155	0.251181	0.824	0.601	1.65622e-150	0.223	GMFG
CDC25B	2.22872e-153	0.251291	0.31	0.156	7.47468e-149	0.154	CDC25B
PDIA6	2.5083e-153	0.314607	0.439	0.255	8.41234e-149	0.184	PDIA6
LEF1	5.73821e-153	0.340334	0.437	0.26	1.92448e-148	0.177	LEF1
GNG5	8.95071e-148	0.280213	0.705	0.495	3.00189e-143	0.21	GNG5
TUBB	1.91027e-145	0.349947	0.627	0.416	6.40666e-141	0.211	TUBB
TUBA1A	8.4056e-144	0.410279	0.5	0.312	2.81907e-139	0.188	TUBA1A
CD5	3.01867e-143	0.275194	0.261	0.128	1.0124e-138	0.133	CD5
TUBA1B	3.34889e-143	0.499287	0.575	0.379	1.12315e-138	0.196	TUBA1B
GYPC	2.19869e-141	0.279461	0.697	0.483	7.37397e-137	0.214	GYPC
TRAC	1.47246e-139	0.268333	0.318	0.171	4.93833e-135	0.147	TRAC
HMGB2	9.75041e-139	0.299924	0.337	0.183	3.27009e-134	0.154	HMGB2
CORO1A	1.22524e-137	0.25353	0.939	0.798	4.10921e-133	0.141	CORO1A
PPP1CA	2.19952e-137	0.251273	0.727	0.51	7.37674e-133	0.217	PPP1CA
AIF1	1.95621e-136	0.702744	0.349	0.206	6.56074e-132	0.143	AIF1
PSMB9	7.89544e-136	0.282022	0.74	0.534	2.64797e-131	0.206	PSMB9
PSME1	3.22455e-129	0.262359	0.879	0.704	1.08145e-124	0.175	PSME1
HSP90B1	2.54584e-127	0.419682	0.567	0.374	8.53822e-123	0.193	HSP90B1
IER2	6.9747e-127	0.337111	0.581	0.377	2.33918e-122	0.204	IER2
H3F3B	3.86181e-125	0.271521	0.967	0.864	1.29517e-120	0.103	H3F3B
NEAT1	6.01047e-124	0.273072	0.44	0.264	2.01579e-119	0.176	NEAT1
COTL1	1.34445e-121	0.529548	0.644	0.482	4.50902e-117	0.162	COTL1
STXBP2	2.77925e-120	0.62683	0.269	0.147	9.32106e-116	0.122	STXBP2
SOD2	2.01455e-118	0.314843	0.261	0.135	6.7564e-114	0.126	SOD2
FGR	4.73117e-107	0.277823	0.314	0.187	1.58674e-102	0.127	FGR
SUB1	3.73557e-105	0.255941	0.807	0.61	1.25284e-100	0.197	SUB1
CALR	9.77738e-99	0.278379	0.644	0.463	3.27914e-94	0.181	CALR
SLC2A3	1.55091e-97	0.281285	0.289	0.166	5.20143e-93	0.123	SLC2A3
PSAP	2.30902e-96	0.40463	0.495	0.333	7.74398e-92	0.162	PSAP
ZFP36	6.22336e-84	0.461038	0.627	0.457	2.08719e-79	0.17	ZFP36
SAT1	7.40271e-66	0.493232	0.52	0.381	2.48272e-61	0.139	SAT1
S100A9	1.47124e-54	0.727591	0.298	0.21	4.93424e-50	0.088	S100A9
DUSP1	3.89142e-47	0.396985	0.286	0.202	1.3051e-42	0.084	DUSP1
FTL	6.76792e-33	0.290053	0.99	0.966	2.26983e-28	0.024	FTL
S100A8	2.91149e-29	0.800552	0.306	0.238	9.76456e-25	0.068	S100A8

## Sheet: Table S6
Table S6: Upregulated genes of FAM activity
	p_val	avg_log2FC	pct.1	pct.2	p_val_adj	difference	label
PPT1	0	0.573329	0.375	0.086	0	0.289	PPT1
ELOVL1	0	0.461841	0.315	0.069	0	0.246	ELOVL1
ACADM	0	0.402067	0.273	0.061	0	0.212	ACADM
S100A10	0	0.689551	0.723	0.449	0	0.274	S100A10
ALDH9A1	0	0.476585	0.322	0.076	0	0.246	ALDH9A1
HADHA	0	0.753607	0.609	0.177	0	0.432	HADHA
HADHB	0	0.547973	0.375	0.082	0	0.293	HADHB
ACAA1	0	0.589972	0.445	0.109	0	0.336	ACAA1
ADH5	0	0.652558	0.497	0.134	0	0.363	ADH5
ELOVL5	0	0.490259	0.415	0.132	0	0.283	ELOVL5
HSD17B10	0	0.561772	0.353	0.065	0	0.288	HSD17B10
HACD4	0	0.627867	0.379	0.079	0	0.3	HACD4
LDHA	0	0.479589	0.687	0.393	0	0.294	LDHA
VIM	0	0.762651	0.883	0.647	0	0.236	VIM
ECHS1	0	0.563758	0.378	0.078	0	0.3	ECHS1
GAPDH	0	0.851574	0.944	0.76	0	0.184	GAPDH
COX5A	0	0.402582	0.661	0.368	0	0.293	COX5A
ETFA	0	0.608	0.405	0.076	0	0.329	ETFA
ACADVL	0	0.707906	0.511	0.115	0	0.396	ACADVL
ACTG1	0	0.596372	0.973	0.844	0	0.129	ACTG1
TECR	0	0.792936	0.626	0.175	0	0.451	TECR
ETFB	0	0.641995	0.42	0.079	0	0.341	ETFB
ATP5F1B	1.52e-302	0.395021	0.78	0.482	5.1e-298	0.298	ATP5F1B
HSPA8	1.1e-289	0.453022	0.907	0.669	3.69e-285	0.238	HSPA8
TPI1	1.1e-283	0.403541	0.717	0.438	3.68e-279	0.279	TPI1
ANXA2	2.7e-278	0.681938	0.416	0.205	9.05e-274	0.211	ANXA2
SLC25A5	8.23e-276	0.431745	0.774	0.499	2.76e-271	0.275	SLC25A5
PRDX3	8.82e-274	0.308469	0.421	0.186	2.96e-269	0.235	PRDX3
CD99	5.93e-273	0.37257	0.645	0.374	1.99e-268	0.271	CD99
SLC25A3	1.6e-272	0.375202	0.801	0.519	5.37e-268	0.282	SLC25A3
PPA1	3.84e-271	0.347119	0.465	0.222	1.29e-266	0.243	PPA1
PKM	7.46e-268	0.327374	0.716	0.431	2.5e-263	0.285	PKM
ACTB	8.24e-268	0.349694	0.998	0.987	2.76e-263	0.011	ACTB
PGAM1	2.63e-265	0.376424	0.595	0.328	8.83e-261	0.267	PGAM1
ATP5F1A	6.48e-258	0.324132	0.632	0.35	2.17e-253	0.282	ATP5F1A
TKT	6.02e-250	0.412511	0.615	0.352	2.02e-245	0.263	TKT
PGK1	1.95e-245	0.337257	0.774	0.491	6.55e-241	0.283	PGK1
ATP5F1C	2.08e-243	0.299847	0.635	0.356	6.97e-239	0.279	ATP5F1C
PRDX2	1.08e-240	0.312438	0.513	0.264	3.62e-236	0.249	PRDX2
IDH2	1.84e-234	0.300782	0.361	0.16	6.17e-230	0.201	IDH2
ATP5MC3	1.35e-232	0.33001	0.756	0.485	4.51e-228	0.271	ATP5MC3
CTSC	2.55e-232	0.325141	0.436	0.214	8.56e-228	0.222	CTSC
HSPD1	1.66e-230	0.31463	0.537	0.285	5.55e-226	0.252	HSPD1
P4HB	3.06e-228	0.323093	0.477	0.246	1.03e-223	0.231	P4HB
RNH1	6.16e-227	0.278935	0.474	0.242	2.07e-222	0.232	RNH1
PDIA6	3.08e-226	0.391525	0.459	0.235	1.03e-221	0.224	PDIA6
PSMA5	3.15e-226	0.252438	0.505	0.257	1.06e-221	0.248	PSMA5
LDHB	2.48e-224	0.406903	0.787	0.538	8.32e-220	0.249	LDHB
DDOST	7.6e-223	0.311325	0.529	0.285	2.55e-218	0.244	DDOST
SSR3	8.67e-223	0.378307	0.371	0.172	2.91e-218	0.199	SSR3
ANXA1	1.93e-219	0.562226	0.436	0.235	6.49e-215	0.201	ANXA1
PSME2	5.98e-216	0.350665	0.73	0.477	2e-211	0.253	PSME2
TUBA1B	7.72e-216	0.572766	0.595	0.351	2.59e-211	0.244	TUBA1B
RPS4Y1	8.49e-215	0.53774	0.518	0.305	2.85e-210	0.213	RPS4Y1
MYDGF	2.61e-211	0.352062	0.387	0.185	8.77e-207	0.202	MYDGF
ENO1	1.18e-207	0.301088	0.733	0.472	3.96e-203	0.261	ENO1
NUCB2	1.37e-206	0.298715	0.429	0.219	4.6e-202	0.21	NUCB2
SEC11C	3.17e-204	0.482827	0.337	0.156	1.06e-199	0.181	SEC11C
ALDOA	3.84e-203	0.410674	0.719	0.47	1.29e-198	0.249	ALDOA
CD27	5.53e-202	0.349583	0.471	0.26	1.85e-197	0.211	CD27
OSTC	1.64e-200	0.251446	0.522	0.284	5.5e-196	0.238	OSTC
ATP5PB	7.52e-200	0.259791	0.679	0.403	2.52e-195	0.276	ATP5PB
CALM1	1.1e-199	0.32894	0.922	0.714	3.69e-195	0.208	CALM1
ANXA5	1.49e-198	0.32621	0.372	0.185	4.99e-194	0.187	ANXA5
HIGD2A	3.45e-198	0.279567	0.75	0.479	1.16e-193	0.271	HIGD2A
PFN1	9.66e-197	0.327603	0.986	0.913	3.24e-192	0.073	PFN1
CALR	1.08e-195	0.3921	0.677	0.429	3.62e-191	0.248	CALR
PRELID1	1.9e-195	0.297058	0.607	0.364	6.36e-191	0.243	PRELID1
KDELR2	9.44e-194	0.259265	0.34	0.159	3.17e-189	0.181	KDELR2
PRDX1	5.55e-192	0.286981	0.626	0.376	1.86e-187	0.25	PRDX1
HSPA5	5.92e-191	0.369042	0.474	0.261	1.98e-186	0.213	HSPA5
PPIB	3.12e-189	0.505117	0.849	0.613	1.05e-184	0.236	PPIB
COTL1	8.34e-189	0.491176	0.678	0.454	2.8e-184	0.224	COTL1
CTSB	8.54e-188	0.266513	0.317	0.148	2.86e-183	0.169	CTSB
SEC61B	8.95e-187	0.302562	0.671	0.419	3e-182	0.252	SEC61B
ARPC2	5.51e-186	0.302824	0.908	0.698	1.85e-181	0.21	ARPC2
TUBB	4.06e-183	0.361374	0.65	0.4	1.36e-178	0.25	TUBB
CHCHD2	1.64e-182	0.301838	0.856	0.621	5.51e-178	0.235	CHCHD2
EEF1A1	3.57e-182	0.2773	0.995	0.965	1.2e-177	0.03	EEF1A1
YWHAB	4.92e-179	0.257429	0.868	0.628	1.65e-174	0.24	YWHAB
RARRES3	2.9e-177	0.27025	0.619	0.376	9.72e-173	0.243	RARRES3
GIMAP4	4.58e-175	0.263879	0.631	0.39	1.53e-170	0.241	GIMAP4
SDF2L1	9.43e-175	0.297912	0.282	0.128	3.16e-170	0.154	SDF2L1
LGALS1	2.17e-174	0.552355	0.33	0.171	7.28e-170	0.159	LGALS1
ITGB2	2.39e-171	0.27985	0.733	0.497	8.02e-167	0.236	ITGB2
XBP1	9.14e-169	0.335755	0.435	0.243	3.07e-164	0.192	XBP1
ARHGDIB	1.04e-168	0.255307	0.974	0.843	3.49e-164	0.131	ARHGDIB
HSP90AA1	2.42e-166	0.30715	0.787	0.531	8.11e-162	0.256	HSP90AA1
AQP3	2.86e-166	0.412723	0.282	0.136	9.58e-162	0.146	AQP3
LY6E	6.16e-165	0.278585	0.704	0.455	2.07e-160	0.249	LY6E
RAN	1.56e-163	0.282261	0.793	0.538	5.25e-159	0.255	RAN
RAC2	1.48e-161	0.299418	0.934	0.739	4.98e-157	0.195	RAC2
PABPC1	1.05e-159	0.290819	0.964	0.808	3.53e-155	0.156	PABPC1
RHOA	2.02e-159	0.275361	0.919	0.711	6.77e-155	0.208	RHOA
NPM1	3.32e-159	0.306309	0.923	0.738	1.11e-154	0.185	NPM1
H2AFZ	1.71e-156	0.296263	0.602	0.37	5.72e-152	0.232	H2AFZ
PPIA	2.21e-156	0.272166	0.963	0.82	7.4e-152	0.143	PPIA
PDIA4	1.64e-152	0.258444	0.288	0.14	5.5e-148	0.148	PDIA4
HSP90B1	2.14e-149	0.560238	0.58	0.365	7.17e-145	0.215	HSP90B1
RPLP0	3.63e-145	0.257145	0.986	0.903	1.22e-140	0.083	RPLP0
GYPC	1.44e-144	0.25724	0.715	0.478	4.83e-140	0.237	GYPC
BTF3	4.36e-143	0.257182	0.961	0.805	1.46e-138	0.156	BTF3
CD7	1.17e-140	0.394282	0.592	0.416	3.91e-136	0.176	CD7
S100A4	2.01e-140	0.334198	0.64	0.447	6.73e-136	0.193	S100A4
TIMP1	6.18e-138	0.325629	0.314	0.169	2.07e-133	0.145	TIMP1
LCK	2.29e-136	0.29337	0.579	0.392	7.67e-132	0.187	LCK
MT2A	1.18e-133	0.280669	0.431	0.253	3.96e-129	0.178	MT2A
SSR4	1.15e-127	0.251346	0.753	0.512	3.85e-123	0.241	SSR4
GSTP1	9.41e-124	0.315282	0.6	0.412	3.16e-119	0.188	GSTP1
CD3E	2.05e-123	0.353981	0.603	0.439	6.86e-119	0.164	CD3E
CLIC1	7.37e-122	0.275303	0.765	0.591	2.47e-117	0.174	CLIC1
GRN	1.94e-119	0.375083	0.31	0.174	6.52e-115	0.136	GRN
SUB1	4.65e-118	0.292099	0.821	0.603	1.56e-113	0.218	SUB1
IL32	5.38e-102	0.3552	0.574	0.423	1.8e-97	0.151	IL32
RPS26	4.82e-98	0.270797	0.961	0.831	1.62e-93	0.13	RPS26
CTSW	7.44e-98	0.329336	0.297	0.177	2.49e-93	0.12	CTSW
PSAP	1.47e-96	0.259316	0.498	0.322	4.91e-92	0.176	PSAP
AIF1	2.77e-76	0.33446	0.351	0.233	9.28e-72	0.118	AIF1
HIST1H4C	3.05e-73	0.291827	0.675	0.471	1.02e-68	0.204	HIST1H4C
STMN1	1.43e-62	0.293085	0.311	0.203	4.79e-58	0.108	STMN1

## Sheet: Table S7
Table S7: Upregulated genes of hdWGCNA modules
	gene_name	module	kME
1	TUFM	brown	0.200876
2	FKBP11	brown	0.201137
3	PPP1R18	brown	0.202173
4	PTGER2	brown	0.202176
5	CX3CR1	brown	0.202309
6	APOBEC3G	brown	0.202653
7	ARPC5L	brown	0.202789
8	SH3BP1	brown	0.20327
9	HLA-B	brown	0.203413
10	SAP18	brown	0.204868
11	DCTN3	brown	0.205539
12	ATP1B3	brown	0.205856
13	BCAP31	brown	0.205883
14	TMED9	brown	0.20603
15	MATK	brown	0.206088
16	PPM1G	brown	0.206113
17	DAD1	brown	0.206758
18	OSTF1	brown	0.207018
19	SDF2L1	brown	0.207209
20	NDUFB4	brown	0.207354
21	NDUFB7	brown	0.20746
22	SEC61G	brown	0.209017
23	M6PR	brown	0.209193
24	OPTN	brown	0.209606
25	PRDX5	brown	0.209804
26	YWHAQ	brown	0.210708
27	SH2D2A	brown	0.211721
28	SAMD3	brown	0.212345
29	PAXX	brown	0.212773
30	CAP1	brown	0.213172
31	VDAC1	brown	0.213335
32	ATP5PF	brown	0.213483
33	TMEM59	brown	0.213825
34	UQCRFS1	brown	0.214042
35	TPST2	brown	0.215923
36	UBC	brown	0.216047
37	KLRD1	brown	0.216397
38	MDH2	brown	0.216407
39	PSMB2	brown	0.217156
40	TAP1	brown	0.217654
41	IDH2	brown	0.217676
42	ARL6IP5	brown	0.217813
43	ACTR3	brown	0.217997
44	TUBA1B	brown	0.21905
45	RPN2	brown	0.219208
46	IL10RA	brown	0.220453
47	CORO1A	brown	0.220454
48	COX7A2	brown	0.220723
49	LMAN2	brown	0.221103
50	LITAF	brown	0.221427
51	H2AFZ	brown	0.221651
52	GHITM	brown	0.221748
53	CST7	brown	0.221819
54	MYDGF	brown	0.223162
55	DSTN	brown	0.223607
56	HSPA5	brown	0.224184
57	DHRS7	brown	0.225013
58	TMBIM6	brown	0.226142
59	GBP5	brown	0.226196
60	FCGR3A	brown	0.227268
61	PSMA6	brown	0.22753
62	ARHGDIA	brown	0.227587
63	UFC1	brown	0.227826
64	TBCB	brown	0.227998
65	HLA-C	brown	0.22809
66	ARF1	brown	0.228194
67	PSMB1	brown	0.228344
68	SSR3	brown	0.228552
69	NDUFA6	brown	0.22896
70	TWF2	brown	0.229485
71	PSMB10	brown	0.230522
72	SEC11C	brown	0.2307
73	ATP5PB	brown	0.231008
74	UBB	brown	0.231332
75	TMEM50A	brown	0.231759
76	BSG	brown	0.232264
77	ITGB1	brown	0.233906
78	KLRG1	brown	0.23421
79	PSMD8	brown	0.234289
80	DDOST	brown	0.234434
81	CDK2AP2	brown	0.235366
82	SUB1	brown	0.235767
83	BIN2	brown	0.235886
84	HLA-A	brown	0.238414
85	P4HB	brown	0.238605
86	ABI3	brown	0.238846
87	HSP90B1	brown	0.24164
88	COX6A1	brown	0.241856
89	SSR4	brown	0.242265
90	UBE2L6	brown	0.24263
91	DUSP2	brown	0.242775
92	C12orf75	brown	0.244618
93	RAP1B	brown	0.244803
94	PDIA6	brown	0.246014
95	PSMB8	brown	0.247511
96	NDUFB2	brown	0.247922
97	CALR	brown	0.249599
98	CXCR3	brown	0.253199
99	CAPZB	brown	0.253832
100	CD300A	brown	0.254439
101	GZMA	brown	0.25637
102	WDR1	brown	0.259139
103	ATP5F1C	brown	0.25945
104	NDUFA4	brown	0.260038
105	PDIA3	brown	0.260872
106	PSMA5	brown	0.261537
107	PRF1	brown	0.264946
108	DRAP1	brown	0.26499
109	XBP1	brown	0.268911
110	LYAR	brown	0.269861
111	SLC25A3	brown	0.270717
112	PSMB9	brown	0.2714
113	PGK1	brown	0.271595
114	PPP1CA	brown	0.27216
115	CHCHD2	brown	0.274102
116	SPN	brown	0.274241
117	ATP5MC3	brown	0.276114
118	CCL5	brown	0.283361
119	RHOA	brown	0.283896
120	SEC61B	brown	0.285039
121	KLRB1	brown	0.286366
122	MYL12B	brown	0.286603
123	GUK1	brown	0.287709
124	PSME1	brown	0.289046
125	YWHAB	brown	0.28954
126	LY6E	brown	0.29
127	ATP5F1B	brown	0.292789
128	HSP90AA1	brown	0.294874
129	LDHA	brown	0.297259
130	COX5A	brown	0.301089
131	NKG7	brown	0.305235
132	CTSW	brown	0.317115
133	SLC9A3R1	brown	0.317279
134	PPIB	brown	0.334099
135	PSME2	brown	0.338489
136	CTSC	brown	0.350599
137	CD99	brown	0.370827
138	CALM1	brown	0.370836
139	B2M	brown	0.380025
140	SERPINB1	turquoise	0.200594
141	PYCARD	turquoise	0.200616
142	ARPC3	turquoise	0.20193
143	IFI27L2	turquoise	0.202381
144	CARD16	turquoise	0.20274
145	GSN	turquoise	0.20379
146	IQGAP2	turquoise	0.204339
147	CFLAR	turquoise	0.205215
148	LRRFIP1	turquoise	0.208023
149	G6PD	turquoise	0.211132
150	PSMA7	turquoise	0.211133
151	H3F3A	turquoise	0.211576
152	REEP5	turquoise	0.211796
153	BST2	turquoise	0.211799
154	PRELID1	turquoise	0.21195
155	CD58	turquoise	0.211988
156	GNG5	turquoise	0.212559
157	VIM	turquoise	0.213453
158	COX8A	turquoise	0.215112
159	ZYX	turquoise	0.215678
160	TGFB1	turquoise	0.219062
161	H3F3B	turquoise	0.219466
162	ARF5	turquoise	0.221392
163	JPT1	turquoise	0.22155
164	IQGAP1	turquoise	0.222101
165	RHOG	turquoise	0.223766
166	ANXA5	turquoise	0.223939
167	TLN1	turquoise	0.226903
168	MIR4435-2HG	turquoise	0.227604
169	CALHM2	turquoise	0.228073
170	GSTP1	turquoise	0.230616
171	GYG1	turquoise	0.23074
172	DBI	turquoise	0.232296
173	IFITM3	turquoise	0.23301
174	GLIPR2	turquoise	0.236952
175	KLF6	turquoise	0.237854
176	CYBA	turquoise	0.242042
177	PGAM1	turquoise	0.244188
178	DYNLL1	turquoise	0.244477
179	ACTN4	turquoise	0.244614
180	CAST	turquoise	0.244659
181	ADGRE5	turquoise	0.246613
182	FERMT3	turquoise	0.247922
183	FCER1G	turquoise	0.249079
184	MYO1G	turquoise	0.252758
185	IRF1	turquoise	0.255625
186	TXN	turquoise	0.258208
187	LSP1	turquoise	0.263785
188	MYO1F	turquoise	0.269221
189	FGR	turquoise	0.270149
190	DOK2	turquoise	0.272246
191	CD63	turquoise	0.272402
192	MSN	turquoise	0.272594
193	S100A6	turquoise	0.275373
194	TPM4	turquoise	0.276128
195	IFITM2	turquoise	0.279262
196	TPI1	turquoise	0.281107
197	CYTOR	turquoise	0.283556
198	TYROBP	turquoise	0.283647
199	S100A10	turquoise	0.286309
200	EFHD2	turquoise	0.286527
201	TPM3	turquoise	0.28684
202	LGALS1	turquoise	0.289286
203	LCP1	turquoise	0.295362
204	CAPN2	turquoise	0.307019
205	EMP3	turquoise	0.314444
206	S100A11	turquoise	0.317405
207	AHNAK	turquoise	0.328279
208	MYL6	turquoise	0.335468
209	FLNA	turquoise	0.338452
210	ITGB2	turquoise	0.340862
211	CFL1	turquoise	0.343063
212	ACTG1	turquoise	0.350467
213	ANXA1	turquoise	0.35187
214	ANXA2	turquoise	0.36515
215	ARPC2	turquoise	0.382426
216	ACTB	turquoise	0.39676
217	PFN1	turquoise	0.403694
218	PLEK	turquoise	0.403819
219	SRGN	turquoise	0.407265
220	SH3BGRL3	turquoise	0.419339
221	GAPDH	turquoise	0.432436
222	S100A4	turquoise	0.437313
223	CLIC1	turquoise	0.46067
224	MAPKAPK5-AS1	yellow	0.201549
225	TMC8	yellow	0.201643
226	TBC1D4	yellow	0.201644
227	FAM107B	yellow	0.203059
228	LINC00623	yellow	0.204141
229	CD4	yellow	0.205973
230	PBXIP1	yellow	0.207591
231	KIF2A	yellow	0.208171
232	LINS1	yellow	0.209329
233	ARMH1	yellow	0.21328
234	PLSCR3	yellow	0.214317
235	TRBV20-1	yellow	0.215768
236	GPR171	yellow	0.216638
237	CYLD	yellow	0.218594
238	DEF6	yellow	0.219595
239	PPP1R2	yellow	0.220958
240	PLEKHB1	yellow	0.222103
241	DPP4	yellow	0.222247
242	REXO2	yellow	0.222256
243	ICOS	yellow	0.222343
244	IPCEF1	yellow	0.223896
245	AKTIP	yellow	0.223955
246	APBA2	yellow	0.225004
247	TACC3	yellow	0.225006
248	LGALS3BP	yellow	0.229692
249	ADSL	yellow	0.231011
250	FBLN5	yellow	0.23319
251	MFNG	yellow	0.235415
252	ANKRD55	yellow	0.236469
253	SFXN1	yellow	0.238059
254	ALKBH7	yellow	0.239405
255	EPB41	yellow	0.239539
256	NDUFA12	yellow	0.243452
257	AC005842.1	yellow	0.243577
258	MT1X	yellow	0.243703
259	TMEM173	yellow	0.244549
260	PRKCQ	yellow	0.245181
261	ATM	yellow	0.245248
262	ADTRP	yellow	0.246404
263	AC013264.1	yellow	0.248051
264	OLFM2	yellow	0.250314
265	TNIK	yellow	0.2524
266	PITPNC1	yellow	0.255551
267	SCML4	yellow	0.256545
268	TCEA3	yellow	0.25731
269	SH2D1A	yellow	0.26128
270	GATA3	yellow	0.26209
271	APBB1	yellow	0.264265
272	PDE3B	yellow	0.26515
273	SERINC5	yellow	0.265288
274	PLCG1	yellow	0.26534
275	BCL11B	yellow	0.26559
276	SELENOW	yellow	0.267425
277	FAM102A	yellow	0.268299
278	MLLT3	yellow	0.269706
279	CHRM3-AS2	yellow	0.270287
280	AAK1	yellow	0.271556
281	STMN3	yellow	0.272077
282	TECR	yellow	0.273791
283	ATP1A1	yellow	0.276181
284	BNIP3	yellow	0.279142
285	ACAP1	yellow	0.279706
286	ANXA2R	yellow	0.28058
287	ABRACL	yellow	0.281164
288	CDC25B	yellow	0.281533
289	PPA1	yellow	0.282079
290	DNAJB1	yellow	0.283511
291	SUSD3	yellow	0.285124
292	BEX3	yellow	0.28758
293	SH3YL1	yellow	0.288262
294	GIMAP6	yellow	0.290723
295	PASK	yellow	0.292583
296	IL6ST	yellow	0.296309
297	TNFRSF25	yellow	0.298965
298	UQCRB	yellow	0.300529
299	ADD3	yellow	0.301211
300	GIMAP1	yellow	0.301733
301	GIMAP2	yellow	0.303666
302	SIGIRR	yellow	0.304722
303	PIM2	yellow	0.306597
304	COX6C	yellow	0.307669
305	THEM4	yellow	0.309008
306	ITGA6	yellow	0.311169
307	ANP32B	yellow	0.313631
308	CD28	yellow	0.314096
309	TXK	yellow	0.31506
310	ATP6V0E2	yellow	0.31652
311	EPHX2	yellow	0.320671
312	ETS1	yellow	0.321313
313	CD40LG	yellow	0.321638
314	HMOX2	yellow	0.321982
315	ABLIM1	yellow	0.324748
316	SOD1	yellow	0.327193
317	MCUB	yellow	0.329345
318	TMEM123	yellow	0.329783
319	TESPA1	yellow	0.330186
320	THEMIS	yellow	0.330676
321	CD96	yellow	0.333878
322	RBL2	yellow	0.339118
323	GSTK1	yellow	0.340106
324	INPP4B	yellow	0.340447
325	GIMAP5	yellow	0.341961
326	NELL2	yellow	0.344012
327	UBASH3A	yellow	0.346051
328	LCP2	yellow	0.349398
329	CYTIP	yellow	0.352399
330	PRDX2	yellow	0.355512
331	TRAC	yellow	0.359675
332	HSPB1	yellow	0.36005
333	LINC02273	yellow	0.360593
334	SKAP1	yellow	0.36649
335	ACTN1	yellow	0.366727
336	CISH	yellow	0.368027
337	SATB1	yellow	0.368032
338	TMIGD2	yellow	0.368313
339	LINC01550	yellow	0.368371
340	SELPLG	yellow	0.37152
341	LRRN3	yellow	0.371962
342	TRBC1	yellow	0.372092
343	SLFN5	yellow	0.372336
344	RCAN3	yellow	0.375527
345	PRKCH	yellow	0.375854
346	TRAF3IP3	yellow	0.385918
347	TMEM204	yellow	0.386454
348	MGAT4A	yellow	0.387853
349	RARRES3	yellow	0.38787
350	MYL12A	yellow	0.391918
351	HCST	yellow	0.39206
352	SEPT1	yellow	0.394537
353	DGKA	yellow	0.395736
354	TC2N	yellow	0.396235
355	SPOCK2	yellow	0.396245
356	NDFIP1	yellow	0.398458
357	PIM1	yellow	0.404029
358	RGCC	yellow	0.405147
359	ITK	yellow	0.406732
360	TRABD2A	yellow	0.41325
361	CD6	yellow	0.413867
362	SIRPG	yellow	0.41583
363	CD247	yellow	0.420687
364	CD5	yellow	0.422063
365	LIME1	yellow	0.425504
366	PCED1B	yellow	0.428137
367	PRMT2	yellow	0.428167
368	AQP3	yellow	0.433455
369	MYC	yellow	0.439234
370	PIK3IP1	yellow	0.440561
371	DENND2D	yellow	0.453196
372	GZMM	yellow	0.46306
373	ZAP70	yellow	0.467063
374	OXNAD1	yellow	0.469226
375	CD2	yellow	0.472899
376	TRAT1	yellow	0.475908
377	NUCB2	yellow	0.484212
378	GYPC	yellow	0.493015
379	LDLRAP1	yellow	0.507372
380	TPT1	yellow	0.508832
381	FLT3LG	yellow	0.514802
382	MAL	yellow	0.521788
383	RGS10	yellow	0.522674
384	FYB1	yellow	0.529108
385	ITM2A	yellow	0.532358
386	HSPA8	yellow	0.553761
387	EVL	yellow	0.562069
388	CCR7	yellow	0.563206
389	LEPROTL1	yellow	0.570698
390	CAMK4	yellow	0.573861
391	LAT	yellow	0.596999
392	CD27	yellow	0.597243
393	GIMAP4	yellow	0.602127
394	LINC00861	yellow	0.60706
395	SARAF	yellow	0.624226
396	CD3G	yellow	0.628708
397	IFITM1	yellow	0.649542
398	NOSIP	yellow	0.687253
399	LCK	yellow	0.708238
400	IL32	yellow	0.712053
401	TCF7	yellow	0.712764
402	IL7R	yellow	0.72018
403	LEF1	yellow	0.72206
404	CD7	yellow	0.73622
405	GIMAP7	yellow	0.746775
406	LDHB	yellow	0.773131
407	CD3D	yellow	0.77382
408	CD3E	yellow	0.849696

## Sheet: Table S8
Table S8:Up_BAM_FAM_hdWGCNA genes
	Literature related to BAM	Literature related to FAM
LCK	doi: 10.1016/j.aninu.2020.08.003	doi： 10.1016/j.jep.2022.115459
S100A10	NO	doi：10.1371/journal.pone.0007116 doi: 10.1038/s41419-024-07205-4
S100A4	NO	doi:10.1038/s41419-024-07205-4 doi:10.1136/JITC-2021-002548
ARPC2	NO	doi: 10.1021/acs.jproteome.8b00276
ACTB	doi： 10.1016/j.molmet.2016.10.001	doi: 10.3390/ijms24076734
GIMAP4	NO	NO
CD99	NO	doi: 10.1016/j.hrthm.2009.12.016 doi: 10.1186/1471-2334-6-15
ANXA1	doi： 10.3390/biology11020259 doi： 10.1016/j.mcn.2019.01.003	doi： 10.1186/s12933-024-02545-z
LDHA	doi： 10.1016/j.intimp.2024.113739	doi： 10.33549/physiolres.935289
RARRES3	NO	NO
CTSW	NO	doi： 10.3389/fimmu.2023.1161382 doi： 10.1155/2022/3861380
CTSC	NO	doi： 10.1111/jdv.12265 doi： 10.1002/trc2.12288
CD3E	doi:10.1186/s12864-024-10853-7	doi： 10.1016/j.jnutbio.2025.109847
HSPA8	doi:10.12122/j.issn.1673-4254.2023.07.15 doi: 10.1016/j.foodres.2022.111941	doi： 10.1080/15548627.2024.2435234 doi： 10.12122/j.issn.1673-4254.2023.07.15
VIM	doi: 10.18632/oncotarget.3983	doi：10.3390/jcdd9120409 doi：10.3390/ijms22031272
GAPDH	doi： 10.1186/s40360-021-00491-0	doi: 10.3390/ijms24076734 doi: 10.1039/d4sc05055j
CALM1	NO	doi： 10.1371/journal.pone.0029985
IDH2	doi： 10.3390/cancers11121895	doi： 10.1002/1878-0261.13684 doi： 10.1111/cas.15994
IL32	doi: 10.1111/1751-2980.13196	doi： 10.3390/ijms241713222
PFN1	NO	doi： 10.1002/pmic.202300393
ACTG1	doi： 10.1186/s12884-024-06730-6	NO
CD7	NO	NO
XBP1	doi： 10.1111/cns.70049	doi： 10.1016/j.ijbiomac.2024.136226
ITGB2	NO	doi： 10.1155/2022/1230761
LGALS1	doi： 10.18502/ijph.v52i8.13403	doi： 10.1038/s41419-024-07205-4
TPI1	NO	doi： 10.3389/fgene.2023.1128033 doi： 10.3389/fonc.2019.00115
LDHB	NO	doi： 10.3390/ijms2516885 doi： 10.3390/ijms25137173
ANXA2	doi： 10.3390/biology11020259 doi： 10.3390/molecules23123246	doi： 10.3390/ijms25179591
PGAM1	NO	doi： 10.1016/j.redox.2018.11.007
NUCB2	NO	doi： 10.1016/j.spinee.2023.06.005
PSME2	NO	NO
PGK1	NO	doi： 10.1080/10717544.2018.1551439 doi： 10.1021/acs.jproteome.3c00755
YWHAB	NO	doi： 10.3892/ijmm.2018.3671
CD27	doi： 10.3389/fimmu.2021.642546	NO
PSMA5	NO	doi： 10.1021/acs.jafc.4c03487
AQP3	doi： 10.1159/000538107	doi： 10.1016/j.phymed.2024.155895
HSP90AA1	doi： 10.1038/s41598-025-90155-4	doi： 10.3390/ijms242417131
PRDX2	doi： 10.3892/or.2017.6045	doi： 10.21873/anticanres.17301
COX5A	NO	doi： 10.1186/s12872-024-04051-2
P4HB	NO	doi： 10.1371/journal.pone.0250296
PRELID1	NO	NO
ANXA5	NO	doi： 10.1038/s41598-024-66574-0
HSPA5	doi： 10.1111/asj.70038 doi： 10.1111/cns.70049	doi： 10.3390/nu17010111
PPIB	NO	doi： 10.1016/j.rvsc.2017.10.009 doi： 10.1016/j.jprot.2015.03.033
ATP5F1B	NO	doi： 10.3390/nu13051678
H2AFZ	NO	NO
SLC25A3	NO	doi： 10.1016/j.yexcr.2023.113740
ATP5F1C	NO	NO
PPA1	NO	doi： 10.1007/s00125-012-2643-9
SEC61B	NO	NO
DDOST	NO	doi： 10.3389/fgene.2021.670787
SDF2L1	NO	doi： 10.1186/s12967-022-03413-8
ATP5MC3	NO	NO
SSR3	NO	NO
CLIC1	NO	doi： 10.3389/fgene.2021.670787
MYDGF	NO	NO
SEC11C	NO	NO
RHOA	doi： 10.1371/journal.pone.0317568 doi： 10.3389/fphar.2024.1494210	doi： 10.1186/s40164-024-00558-8
LY6E	NO	NO
PDIA6	NO	doi： 10.1248/bpb.b21-0047
TUBA1B	NO	NO
GYPC	NO	doi： 10.1016/j.bbamem.2012.11.029
HSP90B1	NO	doi： 10.1016/j.ecoenv.2021.112916
SUB1	NO	doi：10.1264/jsme2
CALR	doi： 10.1152/ajpheart.00586.2019	doi： 10.1016/j.autneu.2004.08.006

## Sheet: Table S9
Table S9:Genes for further analysis
	logFC	AveExpr	t	P.Value	adj.P.Val	B
CLIC1	1950.26	3791.6	11.4343	1.59791e-20	3.01292e-18	33.1627
ITGB2	4086.59	10838.7	10.9619	1.97229e-19	2.47922e-17	31.0066
CD3E	-125.581	137.772	-10.2901	7.09172e-18	5.33709e-16	27.9124
CD7	-516.272	670.777	-10.2883	7.15815e-18	5.36382e-16	27.9043
CTSW	-125.11	144.025	-10.2498	8.78903e-18	6.41951e-16	27.7264
GAPDH	1534.34	2580.15	9.89904	5.704e-17	3.37704e-15	26.1012
IL32	-340.575	443.034	-9.44332	6.44463e-16	2.82475e-14	23.9856
ARPC2	556.216	1794.73	9.28076	1.52699e-15	6.18171e-14	23.2307
LCK	-56.4221	63.962	-9.11939	3.58934e-15	1.31221e-13	22.4816
S100A4	2736.45	7710.68	9.09196	4.14968e-15	1.49036e-13	22.3544
VIM	2114.63	4578.69	8.85463	1.45269e-14	4.62808e-13	21.2541
LDHB	-1034.31	1353.51	-8.14187	6.04402e-13	1.36696e-11	17.9677
RARRES3	-645.245	1105.77	-7.48712	1.7404e-11	2.90016e-10	14.9919
ACTB	2895.72	12371.6	7.34578	3.55693e-11	5.55374e-10	14.3575
CD27	-367.126	436.754	-7.25657	5.57255e-11	8.39487e-10	13.9588
HSPA8	-1162.04	2509.28	-6.61648	1.31936e-09	1.56012e-08	11.1446
PGK1	426.918	1406.79	6.55165	1.80654e-09	2.09619e-08	10.8648
PPA1	-388.308	817.639	-6.43627	3.151e-09	3.514e-08	10.3695
LDHA	512.45	1384.79	5.68895	1.03824e-07	8.88523e-07	7.25686
LGALS1	717.98	1680.27	5.65747	1.19748e-07	1.01182e-06	7.12982
ANXA1	1037.66	2412.44	5.61581	1.44546e-07	1.20146e-06	6.96226
CTSC	159.629	365.259	5.52342	2.18883e-07	1.76307e-06	6.59293
RHOA	778.506	3008.26	5.45315	2.99381e-07	2.36599e-06	6.31424
COX5A	-277.176	1061.85	-5.02819	1.89973e-06	1.31792e-05	4.67173
PRELID1	115.828	422.66	4.86487	3.7786e-06	2.48851e-05	4.06156
SLC25A3	-135.768	658.423	-4.42694	2.23377e-05	0.000128778	2.48905
PGAM1	113.947	415.319	4.33649	3.18315e-05	0.00017896	2.17656
ANXA5	185.94	899.126	4.13873	6.7938e-05	0.000359634	1.50906
TPI1	188.31	1129.51	3.86516	0.00018668	0.000911695	0.622692
GIMAP4	-678.074	3054.94	-3.76139	0.000270643	0.00128047	0.298264
AQP3	-11.4467	19.62	-3.73893	0.000293044	0.00137335	0.228899
PSMA5	-242.849	1069.4	-3.73554	0.000296571	0.00138763	0.218467
PFN1	932.722	7372.72	3.5012	0.000666447	0.00291132	-0.485425
NUCB2	-57.8144	236.036	-2.82333	0.00562776	0.0198808	-2.31225
YWHAB	142.154	1267.6	2.59665	0.0106781	0.0346847	-2.84877
DDOST	-95.9488	706.117	-2.56552	0.0116256	0.0373704	-2.91941
HSPA5	-14.2045	90.4967	-2.53715	0.0125538	0.0398776	-2.9831
ACTG1	-536.341	7436.49	-2.3976	0.018159	0.0546598	-3.2873
GYPC	-804.753	3810.69	-2.39415	0.0183222	0.0550388	-3.29463
CALR	-54.86	366.039	-2.30236	0.0231651	0.06717	-3.48606
H2AFZ	186.169	2157.86	2.30012	0.0232963	0.0674883	-3.49065
SDF2L1	-81.3719	325.923	-2.15613	0.0332159	0.0907682	-3.77705
SSR3	-3.71315	13.9224	-2.02403	0.0453508	0.11731	-4.02487
ANXA2	96.1336	755.049	1.9685	0.0514844	0.129717	-4.12471
SUB1	-19.5284	167.406	-1.79861	0.0747774	0.174573	-4.41412
CD99	51.1233	420.096	1.71326	0.0894356	0.199568	-4.55026
P4HB	70.2572	699.173	1.67586	0.0965598	0.211293	-4.60795
S100A10	-233.054	2646.15	-1.54014	0.126352	0.257831	-4.80712
LY6E	396.112	1147.74	1.44605	0.150958	0.29331	-4.93575
PSME2	-154.318	1571.77	-1.32818	0.186822	0.342146	-5.08589
PRDX2	-47.4923	201.214	-1.31434	0.191423	0.347956	-5.10272
SEC11C	-76.5277	598.585	-1.20531	0.230628	0.397922	-5.22926
PPIB	-2.80414	17.9219	-1.00215	0.318435	0.497402	-5.43655
XBP1	-78.2247	1205.37	-0.731799	0.465822	0.638834	-5.65416
TUBA1B	74.2339	2875.72	0.557422	0.578353	0.733035	-5.75887
CALM1	26.5144	1455.81	0.496418	0.620574	0.764892	-5.78886
HSP90AA1	38.9059	1395.51	0.34537	0.730465	0.841672	-5.84822
IDH2	3.45701	146.098	0.273494	0.784978	0.876311	-5.869
PDIA6	-3.54647	127.387	-0.256806	0.797801	0.884197	-5.87314
SEC61B	12.2584	1268.7	0.179071	0.858206	0.921073	-5.88897
HSP90B1	-16.7693	1415.96	-0.136727	0.891493	0.939905	-5.89523

## Sheet: Table S10
Table S10:GO analysis
ONTOLOGY	ID	Description	GeneRatio	BgRatio	pvalue	p.adjust	qvalue	geneID	Count
BP	GO:0045785	positive regulation of cell adhesion	12/62	425/18862	1.14488e-08	1.38084e-05	9.93036e-06	P4HB/CALR/XBP1/RHOA/S100A10/LGALS1/ITGB2/ANXA1/ARPC2/CD27/LCK/CD3E	12
BP	GO:0036500	ATF6-mediated unfolded protein response	4/62	10/18862	2.18934e-08	1.38084e-05	9.93036e-06	HSPA5/HSP90B1/CALR/XBP1	4
BP	GO:0035966	response to topologically incorrect protein	9/62	206/18862	2.28238e-08	1.38084e-05	9.93036e-06	SDF2L1/MYDGF/HSPA5/HSP90B1/PDIA6/CALR/XBP1/HSP90AA1/HSPA8	9
BP	GO:0034975	protein folding in endoplasmic reticulum	4/62	11/18862	3.43193e-08	1.55724e-05	1.11989e-05	HSPA5/P4HB/HSP90B1/CALR	4
BP	GO:0006457	protein folding	9/62	233/18862	6.5914e-08	1.95177e-05	1.40362e-05	SDF2L1/HSPA5/P4HB/HSP90B1/PDIA6/CALR/HSP90AA1/PPIB/HSPA8	9
BP	GO:0046034	ATP metabolic process	10/62	313/18862	6.87512e-08	1.95177e-05	1.40362e-05	ATP5F1C/PGK1/ATP5MC3/ATP5F1B/LDHA/COX5A/PGAM1/TPI1/GAPDH/HSPA8	10
BP	GO:0035967	cellular response to topologically incorrect protein	8/62	168/18862	7.52747e-08	1.95177e-05	1.40362e-05	SDF2L1/MYDGF/HSPA5/HSP90B1/PDIA6/CALR/XBP1/HSPA8	8
BP	GO:0006986	response to unfolded protein	8/62	185/18862	1.58318e-07	3.59183e-05	2.58308e-05	MYDGF/HSPA5/HSP90B1/PDIA6/CALR/XBP1/HSP90AA1/HSPA8	8
BP	GO:0034976	response to endoplasmic reticulum stress	9/62	296/18862	5.00398e-07	9.40065e-05	6.76051e-05	SDF2L1/MYDGF/HSPA5/P4HB/HSP90B1/PDIA6/CALR/XBP1/SEC61B	9
BP	GO:0010810	regulation of cell-substrate adhesion	8/62	218/18862	5.53835e-07	9.40065e-05	6.76051e-05	P4HB/CALR/RHOA/S100A10/LGALS1/ACTG1/ARPC2/CD3E	8
BP	GO:0034620	cellular response to unfolded protein	7/62	149/18862	5.69736e-07	9.40065e-05	6.76051e-05	MYDGF/HSPA5/HSP90B1/PDIA6/CALR/XBP1/HSPA8	7
BP	GO:0019674	NAD metabolic process	5/62	51/18862	6.80744e-07	0.000102962	7.40458e-05	PGK1/LDHA/PGAM1/TPI1/GAPDH	5
BP	GO:1903039	positive regulation of leukocyte cell-cell adhesion	8/62	234/18862	9.45343e-07	0.000131984	9.4917e-05	XBP1/RHOA/LGALS1/ITGB2/ANXA1/CD27/LCK/CD3E	8
BP	GO:1903037	regulation of leukocyte cell-cell adhesion	9/62	330/18862	1.23657e-06	0.000160312	0.000115289	XBP1/RHOA/LGALS1/ITGB2/ANXA1/PRDX2/CD27/LCK/CD3E	9
BP	GO:0006735	NADH regeneration	4/62	27/18862	1.75468e-06	0.000187338	0.000134725	PGK1/PGAM1/TPI1/GAPDH	4
BP	GO:0061621	canonical glycolysis	4/62	27/18862	1.75468e-06	0.000187338	0.000134725	PGK1/PGAM1/TPI1/GAPDH	4
BP	GO:0061718	glucose catabolic process to pyruvate	4/62	27/18862	1.75468e-06	0.000187338	0.000134725	PGK1/PGAM1/TPI1/GAPDH	4
BP	GO:0061620	glycolytic process through glucose-6-phosphate	4/62	28/18862	2.04209e-06	0.000205911	0.000148082	PGK1/PGAM1/TPI1/GAPDH	4
BP	GO:0061615	glycolytic process through fructose-6-phosphate	4/62	29/18862	2.36301e-06	0.000224417	0.00016139	PGK1/PGAM1/TPI1/GAPDH	4
BP	GO:0031589	cell-substrate adhesion	9/62	359/18862	2.47291e-06	0.000224417	0.00016139	P4HB/CALR/RHOA/S100A10/LGALS1/ITGB2/ACTG1/ARPC2/CD3E	9
BP	GO:0007159	leukocyte cell-cell adhesion	9/62	366/18862	2.89586e-06	0.000250285	0.000179994	XBP1/RHOA/LGALS1/ITGB2/ANXA1/PRDX2/CD27/LCK/CD3E	9
BP	GO:0042110	T cell activation	10/62	474/18862	3.04717e-06	0.000251392	0.000180789	DDOST/XBP1/PRELID1/LGALS1/ANXA1/PRDX2/CD27/LCK/CD7/CD3E	10
BP	GO:0022409	positive regulation of cell-cell adhesion	8/62	276/18862	3.24003e-06	0.000255681	0.000183874	XBP1/RHOA/LGALS1/ITGB2/ANXA1/CD27/LCK/CD3E	8
BP	GO:0030968	endoplasmic reticulum unfolded protein response	6/62	127/18862	3.73602e-06	0.000282537	0.000203187	MYDGF/HSPA5/HSP90B1/PDIA6/CALR/XBP1	6
BP	GO:0006007	glucose catabolic process	4/62	36/18862	5.76048e-06	0.000418211	0.000300758	PGK1/PGAM1/TPI1/GAPDH	4
BP	GO:0001738	morphogenesis of a polarized epithelium	6/62	144/18862	7.71242e-06	0.000518446	0.000372842	PSMA5/RHOA/PSME2/ACTG1/ACTB/PFN1	6
BP	GO:0007006	mitochondrial membrane organization	6/62	144/18862	7.71242e-06	0.000518446	0.000372842	ATP5F1C/ATP5MC3/YWHAB/ATP5F1B/HSP90AA1/CALM1	6
BP	GO:0034109	homotypic cell-cell adhesion	5/62	85/18862	8.72584e-06	0.000565622	0.000406769	CD99/LGALS1/ACTG1/ACTB/CLIC1	5
BP	GO:0006090	pyruvate metabolic process	6/62	150/18862	9.7451e-06	0.00059184	0.000425624	PGK1/LDHA/PGAM1/TPI1/GAPDH/LDHB	6
BP	GO:1900026	positive regulation of substrate adhesion-dependent cell spreading	4/62	41/18862	9.78248e-06	0.00059184	0.000425624	P4HB/CALR/S100A10/ARPC2	4
BP	GO:0050863	regulation of T cell activation	8/62	327/18862	1.12194e-05	0.000646386	0.000464851	XBP1/PRELID1/LGALS1/ANXA1/PRDX2/CD27/LCK/CD3E	8
BP	GO:0006734	NADH metabolic process	4/62	43/18862	1.18627e-05	0.000646386	0.000464851	PGK1/PGAM1/TPI1/GAPDH	4
BP	GO:0021762	substantia nigra development	4/62	43/18862	1.18627e-05	0.000646386	0.000464851	HSPA5/RHOA/CALM1/ACTB	4
BP	GO:0022407	regulation of cell-cell adhesion	9/62	437/18862	1.21086e-05	0.000646386	0.000464851	XBP1/RHOA/LGALS1/ITGB2/ANXA1/PRDX2/CD27/LCK/CD3E	9
BP	GO:0038093	Fc receptor signaling pathway	7/62	239/18862	1.30556e-05	0.000677024	0.000486884	PSMA5/HSP90AA1/PSME2/CALM1/ACTG1/ARPC2/ACTB	7
BP	GO:0030217	T cell differentiation	7/62	246/18862	1.57357e-05	0.000793341	0.000570534	XBP1/PRELID1/ANXA1/PRDX2/CD27/LCK/CD3E	7
BP	GO:0030098	lymphocyte differentiation	8/62	358/18862	2.15503e-05	0.00105713	0.000760237	XBP1/PRELID1/LGALS1/ANXA1/PRDX2/CD27/LCK/CD3E	8
BP	GO:0006984	ER-nucleus signaling pathway	4/62	53/18862	2.74644e-05	0.00126987	0.000913229	HSPA5/HSP90B1/CALR/XBP1	4
BP	GO:0043312	neutrophil degranulation	9/62	485/18862	2.75896e-05	0.00126987	0.000913229	DDOST/PSMA5/RHOA/HSP90AA1/CTSC/PGAM1/ITGB2/ANXA2/HSPA8	9
BP	GO:0034446	substrate adhesion-dependent cell spreading	5/62	108/18862	2.79861e-05	0.00126987	0.000913229	P4HB/CALR/RHOA/S100A10/ARPC2	5
BP	GO:0002283	neutrophil activation involved in immune response	9/62	488/18862	2.89546e-05	0.00128177	0.000921789	DDOST/PSMA5/RHOA/HSP90AA1/CTSC/PGAM1/ITGB2/ANXA2/HSPA8	9
BP	GO:0019320	hexose catabolic process	4/62	56/18862	3.41957e-05	0.00144392	0.0010384	PGK1/PGAM1/TPI1/GAPDH	4
BP	GO:0002446	neutrophil mediated immunity	9/62	499/18862	3.44622e-05	0.00144392	0.0010384	DDOST/PSMA5/RHOA/HSP90AA1/CTSC/PGAM1/ITGB2/ANXA2/HSPA8	9
BP	GO:0042119	neutrophil activation	9/62	500/18862	3.50042e-05	0.00144392	0.0010384	DDOST/PSMA5/RHOA/HSP90AA1/CTSC/PGAM1/ITGB2/ANXA2/HSPA8	9
BP	GO:0006096	glycolytic process	5/62	114/18862	3.63054e-05	0.00144751	0.00104098	PGK1/LDHA/PGAM1/TPI1/GAPDH	5
BP	GO:1900024	regulation of substrate adhesion-dependent cell spreading	4/62	57/18862	3.66863e-05	0.00144751	0.00104098	P4HB/CALR/S100A10/ARPC2	4
BP	GO:0006757	ATP generation from ADP	5/62	115/18862	3.78603e-05	0.00146205	0.00105144	PGK1/LDHA/PGAM1/TPI1/GAPDH	5
BP	GO:0090303	positive regulation of wound healing	4/62	59/18862	4.20625e-05	0.00159049	0.0011438	XBP1/ACTG1/ANXA1/PRDX2	4
BP	GO:0048857	neural nucleus development	4/62	60/18862	4.49564e-05	0.00165041	0.00118689	HSPA5/RHOA/CALM1/ACTB	4
BP	GO:0016052	carbohydrate catabolic process	6/62	197/18862	4.54657e-05	0.00165041	0.00118689	PGK1/LDHA/CALM1/PGAM1/TPI1/GAPDH	6
BP	GO:0002696	positive regulation of leukocyte activation	8/62	401/18862	4.82405e-05	0.00165802	0.00119237	XBP1/CTSC/LGALS1/ITGB2/ANXA1/CD27/LCK/CD3E	8
BP	GO:0010811	positive regulation of cell-substrate adhesion	5/62	121/18862	4.83051e-05	0.00165802	0.00119237	P4HB/CALR/S100A10/ARPC2/CD3E	5
BP	GO:0042776	mitochondrial ATP synthesis coupled proton transport	3/62	22/18862	4.98122e-05	0.00165802	0.00119237	ATP5F1C/ATP5MC3/ATP5F1B	3
BP	GO:0031647	regulation of protein stability	7/62	295/18862	5.02253e-05	0.00165802	0.00119237	DDOST/CALR/HSP90AA1/PPIB/PFN1/GAPDH/HSPA8	7
BP	GO:0046031	ADP metabolic process	5/62	122/18862	5.0243e-05	0.00165802	0.00119237	PGK1/LDHA/PGAM1/TPI1/GAPDH	5
BP	GO:0046365	monosaccharide catabolic process	4/62	62/18862	5.11774e-05	0.00165869	0.00119286	PGK1/PGAM1/TPI1/GAPDH	4
BP	GO:0009150	purine ribonucleotide metabolic process	8/62	408/18862	5.44851e-05	0.00170588	0.00122679	ATP5F1C/PGK1/ATP5MC3/ATP5F1B/LDHA/PGAM1/TPI1/GAPDH	8
BP	GO:0061077	chaperone-mediated protein folding	4/62	63/18862	5.4513e-05	0.00170588	0.00122679	SDF2L1/HSPA5/PPIB/HSPA8	4
BP	GO:0042026	protein refolding	3/62	23/18862	5.71499e-05	0.00173516	0.00124785	HSPA5/HSP90AA1/HSPA8	3
BP	GO:1903131	mononuclear cell differentiation	8/62	411/18862	5.73606e-05	0.00173516	0.00124785	XBP1/PRELID1/LGALS1/ANXA1/PRDX2/CD27/LCK/CD3E	8
BP	GO:0050867	positive regulation of cell activation	8/62	412/18862	5.83468e-05	0.00173606	0.00124849	XBP1/CTSC/LGALS1/ITGB2/ANXA1/CD27/LCK/CD3E	8
BP	GO:0022604	regulation of cell morphogenesis	7/62	305/18862	6.19709e-05	0.00181415	0.00130465	P4HB/CALR/RHOA/S100A10/ITGB2/ANXA1/ARPC2	7
BP	GO:0050870	positive regulation of T cell activation	6/62	212/18862	6.83462e-05	0.00196902	0.00141603	XBP1/LGALS1/ANXA1/CD27/LCK/CD3E	6
BP	GO:0036498	IRE1-mediated unfolded protein response	4/62	67/18862	6.94601e-05	0.00196984	0.00141662	MYDGF/HSPA5/PDIA6/XBP1	4
BP	GO:0009259	ribonucleotide metabolic process	8/62	425/18862	7.25107e-05	0.00201061	0.00144594	ATP5F1C/PGK1/ATP5MC3/ATP5F1B/LDHA/PGAM1/TPI1/GAPDH	8
BP	GO:0006165	nucleoside diphosphate phosphorylation	5/62	132/18862	7.3113e-05	0.00201061	0.00144594	PGK1/LDHA/PGAM1/TPI1/GAPDH	5
BP	GO:0046939	nucleotide phosphorylation	5/62	133/18862	7.57784e-05	0.0020528	0.00147628	PGK1/LDHA/PGAM1/TPI1/GAPDH	5
BP	GO:0009135	purine nucleoside diphosphate metabolic process	5/62	135/18862	8.13333e-05	0.00213942	0.00153857	PGK1/LDHA/PGAM1/TPI1/GAPDH	5
BP	GO:0009179	purine ribonucleoside diphosphate metabolic process	5/62	135/18862	8.13333e-05	0.00213942	0.00153857	PGK1/LDHA/PGAM1/TPI1/GAPDH	5
BP	GO:0019693	ribose phosphate metabolic process	8/62	435/18862	8.52597e-05	0.00221066	0.00158981	ATP5F1C/PGK1/ATP5MC3/ATP5F1B/LDHA/PGAM1/TPI1/GAPDH	8
BP	GO:0009185	ribonucleoside diphosphate metabolic process	5/62	138/18862	9.02479e-05	0.00226915	0.00163186	PGK1/LDHA/PGAM1/TPI1/GAPDH	5
BP	GO:1903036	positive regulation of response to wounding	4/62	72/18862	9.20943e-05	0.00226915	0.00163186	XBP1/ACTG1/ANXA1/PRDX2	4
BP	GO:0015985	energy coupled proton transport, down electrochemical gradient	3/62	27/18862	9.35087e-05	0.00226915	0.00163186	ATP5F1C/ATP5MC3/ATP5F1B	3
BP	GO:0015986	ATP synthesis coupled proton transport	3/62	27/18862	9.35087e-05	0.00226915	0.00163186	ATP5F1C/ATP5MC3/ATP5F1B	3
BP	GO:0006163	purine nucleotide metabolic process	8/62	441/18862	9.37664e-05	0.00226915	0.00163186	ATP5F1C/PGK1/ATP5MC3/ATP5F1B/LDHA/PGAM1/TPI1/GAPDH	8
BP	GO:0045580	regulation of T cell differentiation	5/62	146/18862	0.000117718	0.00281128	0.00202174	XBP1/PRELID1/ANXA1/PRDX2/CD27	5
BP	GO:0072521	purine-containing compound metabolic process	8/62	460/18862	0.00012549	0.00292783	0.00210556	ATP5F1C/PGK1/ATP5MC3/ATP5F1B/LDHA/PGAM1/TPI1/GAPDH	8
BP	GO:0010770	positive regulation of cell morphogenesis involved in differentiation	4/62	78/18862	0.000125824	0.00292783	0.00210556	P4HB/CALR/S100A10/ARPC2	4
BP	GO:0001666	response to hypoxia	7/62	348/18862	0.00014097	0.00323874	0.00232915	P4HB/HSP90B1/PSMA5/PGK1/LDHA/PSME2/AQP3	7
BP	GO:0035567	non-canonical Wnt signaling pathway	5/62	153/18862	0.000146652	0.00332717	0.00239275	PSMA5/RHOA/PSME2/CALM1/PFN1	5
BP	GO:0051017	actin filament bundle assembly	5/62	154/18862	0.000151193	0.00338785	0.00243639	HSP90B1/RHOA/S100A10/ACTG1/PFN1	5
BP	GO:0090150	establishment of protein localization to membrane	7/62	354/18862	0.000156632	0.00342705	0.00246458	HSPA5/SSR3/SEC61B/YWHAB/HSP90AA1/CALM1/ITGB2	7
BP	GO:0071353	cellular response to interleukin-4	3/62	32/18862	0.000156719	0.00342705	0.00246458	TUBA1B/HSPA5/XBP1	3
BP	GO:0009132	nucleoside diphosphate metabolic process	5/62	156/18862	0.000160598	0.00347007	0.00249551	PGK1/LDHA/PGAM1/TPI1/GAPDH	5
BP	GO:1902600	proton transmembrane transport	5/62	157/18862	0.000165465	0.00351541	0.00252812	ATP5F1C/SLC25A3/ATP5MC3/ATP5F1B/COX5A	5
BP	GO:0002429	immune response-activating cell surface receptor signaling pathway	8/62	481/18862	0.000170413	0.00351541	0.00252812	PSMA5/HSP90AA1/PSME2/ACTG1/ARPC2/ACTB/LCK/CD3E	8
BP	GO:0002757	immune response-activating signal transduction	8/62	481/18862	0.000170413	0.00351541	0.00252812	PSMA5/HSP90AA1/PSME2/ACTG1/ARPC2/ACTB/LCK/CD3E	8
BP	GO:0061572	actin filament bundle organization	5/62	158/18862	0.000170444	0.00351541	0.00252812	HSP90B1/RHOA/S100A10/ACTG1/PFN1	5
BP	GO:0036293	response to decreased oxygen levels	7/62	360/18862	0.000173678	0.00354186	0.00254714	P4HB/HSP90B1/PSMA5/PGK1/LDHA/PSME2/AQP3	7
BP	GO:0030901	midbrain development	4/62	86/18862	0.000183679	0.00366349	0.00263461	HSPA5/RHOA/CALM1/ACTB	4
BP	GO:0048013	ephrin receptor signaling pathway	4/62	86/18862	0.000183679	0.00366349	0.00263461	RHOA/ACTG1/ARPC2/ACTB	4
BP	GO:0051085	chaperone cofactor-dependent protein refolding	3/62	34/18862	0.000188191	0.00371268	0.00266999	SDF2L1/HSPA5/HSPA8	3
BP	GO:0006094	gluconeogenesis	4/62	88/18862	0.000200713	0.00391714	0.00281702	PGK1/PGAM1/TPI1/GAPDH	4
BP	GO:0042407	cristae formation	3/62	35/18862	0.000205353	0.00392331	0.00282146	ATP5F1C/ATP5MC3/ATP5F1B	3
BP	GO:0070670	response to interleukin-4	3/62	35/18862	0.000205353	0.00392331	0.00282146	TUBA1B/HSPA5/XBP1	3
BP	GO:0051492	regulation of stress fiber assembly	4/62	89/18862	0.000209644	0.00396358	0.00285042	RHOA/S100A10/ACTG1/PFN1	4
BP	GO:0019319	hexose biosynthetic process	4/62	91/18862	0.00022836	0.00427292	0.00307288	PGK1/PGAM1/TPI1/GAPDH	4
BP	GO:0051702	biological process involved in interaction with symbiont	4/62	92/18862	0.000238156	0.00441074	0.003172	PPIB/ANXA2/GAPDH/HSPA8	4
BP	GO:0006909	phagocytosis	7/62	381/18862	0.00024558	0.00450229	0.00323784	CALR/HSP90AA1/ITGB2/ACTG1/ANXA1/ARPC2/ACTB	7
BP	GO:0010769	regulation of cell morphogenesis involved in differentiation	4/62	94/18862	0.000258649	0.00469448	0.00337605	P4HB/CALR/S100A10/ARPC2	4
BP	GO:0070482	response to oxygen levels	7/62	385/18862	0.000261669	0.00470227	0.00338165	P4HB/HSP90B1/PSMA5/PGK1/LDHA/PSME2/AQP3	7
BP	GO:0045619	regulation of lymphocyte differentiation	5/62	175/18862	0.000273954	0.00487477	0.0035057	XBP1/PRELID1/ANXA1/PRDX2/CD27	5
BP	GO:0051084	'de novo' posttranslational protein folding	3/62	39/18862	0.000284069	0.00500569	0.00359986	SDF2L1/HSPA5/HSPA8	3
BP	GO:0046364	monosaccharide biosynthetic process	4/62	97/18862	0.000291725	0.00509116	0.00366133	PGK1/PGAM1/TPI1/GAPDH	4
BP	GO:0110020	regulation of actomyosin structure organization	4/62	98/18862	0.000303395	0.0052444	0.00377153	RHOA/S100A10/ACTG1/PFN1	4
BP	GO:0046596	regulation of viral entry into host cell	3/62	41/18862	0.0003298	0.00564705	0.0040611	P4HB/LY6E/LGALS1	3
BP	GO:0032231	regulation of actin filament bundle assembly	4/62	102/18862	0.000353442	0.00589205	0.00423729	RHOA/S100A10/ACTG1/PFN1	4
BP	GO:0036503	ERAD pathway	4/62	102/18862	0.000353442	0.00589205	0.00423729	SDF2L1/HSPA5/HSP90B1/SEC61B	4
BP	GO:0038061	NIK/NF-kappaB signaling	5/62	185/18862	0.000353848	0.00589205	0.00423729	CALR/PSMA5/RHOA/PSME2/CD27	5
BP	GO:0006458	'de novo' protein folding	3/62	43/18862	0.000380026	0.00611869	0.00440028	SDF2L1/HSPA5/HSPA8	3
BP	GO:0030038	contractile actin filament bundle assembly	4/62	104/18862	0.000380563	0.00611869	0.00440028	RHOA/S100A10/ACTG1/PFN1	4
BP	GO:0043149	stress fiber assembly	4/62	104/18862	0.000380563	0.00611869	0.00440028	RHOA/S100A10/ACTG1/PFN1	4
BP	GO:0043488	regulation of mRNA stability	5/62	188/18862	0.000380943	0.00611869	0.00440028	PSMA5/YWHAB/PSME2/VIM/HSPA8	5
BP	GO:0050821	protein stabilization	5/62	191/18862	0.000409581	0.00652096	0.00468957	CALR/HSP90AA1/PPIB/PFN1/GAPDH	5
BP	GO:0060071	Wnt signaling pathway, planar cell polarity pathway	4/62	108/18862	0.000439223	0.00693209	0.00498523	PSMA5/RHOA/PSME2/PFN1	4
BP	GO:0031340	positive regulation of vesicle fusion	2/62	10/18862	0.000470339	0.00735918	0.00529238	ANXA1/ANXA2	2
BP	GO:0043487	regulation of RNA stability	5/62	198/18862	0.000482718	0.00748832	0.00538525	PSMA5/YWHAB/PSME2/VIM/HSPA8	5
BP	GO:0035722	interleukin-12-mediated signaling pathway	3/62	47/18862	0.000494673	0.00754481	0.00542587	P4HB/PSME2/ANXA2	3
BP	GO:0044275	cellular carbohydrate catabolic process	3/62	47/18862	0.000494673	0.00754481	0.00542587	CALM1/PGAM1/TPI1	3
BP	GO:0090175	regulation of establishment of planar polarity	4/62	112/18862	0.000504071	0.00762407	0.00548287	PSMA5/RHOA/PSME2/PFN1	4
BP	GO:0052372	modulation by symbiont of entry into host	3/62	48/18862	0.00052642	0.0078963	0.00567865	P4HB/LY6E/LGALS1	3
BP	GO:0071349	cellular response to interleukin-12	3/62	49/18862	0.000559443	0.00825911	0.00593956	P4HB/PSME2/ANXA2	3
BP	GO:0001765	membrane raft assembly	2/62	11/18862	0.000573642	0.00825911	0.00593956	S100A10/ANXA2	2
BP	GO:0046598	positive regulation of viral entry into host cell	2/62	11/18862	0.000573642	0.00825911	0.00593956	P4HB/LGALS1	2
BP	GO:0075294	positive regulation by symbiont of entry into host	2/62	11/18862	0.000573642	0.00825911	0.00593956	P4HB/LGALS1	2
BP	GO:0098974	postsynaptic actin cytoskeleton organization	2/62	11/18862	0.000573642	0.00825911	0.00593956	ACTG1/ACTB	2
BP	GO:0071456	cellular response to hypoxia	5/62	206/18862	0.00057791	0.00825911	0.00593956	P4HB/PSMA5/PGK1/PSME2/AQP3	5
BP	GO:0006605	protein targeting	7/62	441/18862	0.000590817	0.00835411	0.00600788	HSPA5/SSR3/SEC61B/YWHAB/HSP90AA1/ITGB2/HSPA8	7
BP	GO:0070671	response to interleukin-12	3/62	50/18862	0.000593763	0.00835411	0.00600788	P4HB/PSME2/ANXA2	3
BP	GO:0051651	maintenance of location in cell	5/62	209/18862	0.000617018	0.00857859	0.00616932	HSPA5/HSP90B1/CALR/CALM1/LCK	5
BP	GO:0051235	maintenance of location	6/62	319/18862	0.000619171	0.00857859	0.00616932	HSPA5/HSP90B1/CALR/YWHAB/CALM1/LCK	6
BP	GO:0061013	regulation of mRNA catabolic process	5/62	210/18862	0.000630485	0.00864553	0.00621746	PSMA5/YWHAB/PSME2/VIM/HSPA8	5
BP	GO:0051208	sequestering of calcium ion	4/62	119/18862	0.00063353	0.00864553	0.00621746	HSP90B1/CALR/CALM1/LCK	4
BP	GO:0031667	response to nutrient levels	7/62	451/18862	0.000674496	0.0091359	0.00657011	HSPA5/XBP1/LDHA/AQP3/NUCB2/HSPA8/CD3E	7
BP	GO:0036294	cellular response to decreased oxygen levels	5/62	214/18862	0.000686574	0.00916726	0.00659266	P4HB/PSMA5/PGK1/PSME2/AQP3	5
BP	GO:0006620	posttranslational protein targeting to endoplasmic reticulum membrane	2/62	12/18862	0.000686913	0.00916726	0.00659266	HSPA5/SEC61B	2
BP	GO:0090151	establishment of protein localization to mitochondrial membrane	3/62	53/18862	0.000704712	0.00933615	0.00671412	YWHAB/HSP90AA1/CALM1	3
BP	GO:0001736	establishment of planar polarity	4/62	123/18862	0.000717261	0.00936568	0.00673536	PSMA5/RHOA/PSME2/PFN1	4
BP	GO:0007164	establishment of tissue polarity	4/62	123/18862	0.000717261	0.00936568	0.00673536	PSMA5/RHOA/PSME2/PFN1	4
BP	GO:0001952	regulation of cell-matrix adhesion	4/62	125/18862	0.000761937	0.00987797	0.00710377	RHOA/S100A10/ACTG1/CD3E	4
BP	GO:0099188	postsynaptic cytoskeleton organization	2/62	13/18862	0.000810088	0.0104277	0.00749914	ACTG1/ACTB	2
BP	GO:0006754	ATP biosynthetic process	3/62	56/18862	0.000828065	0.0105101	0.00755834	ATP5F1C/ATP5MC3/ATP5F1B	3
BP	GO:0007007	inner mitochondrial membrane organization	3/62	56/18862	0.000828065	0.0105101	0.00755834	ATP5F1C/ATP5MC3/ATP5F1B	3
BP	GO:0031295	T cell costimulation	3/62	57/18862	0.000872031	0.0109912	0.00790437	LGALS1/LCK/CD3E	3
BP	GO:0007596	blood coagulation	6/62	342/18862	0.000889728	0.0111369	0.00800917	ANXA5/ACTG1/ACTB/CLIC1/PRDX2/LCK	6
BP	GO:0061041	regulation of wound healing	4/62	131/18862	0.000907752	0.0112847	0.00811545	XBP1/ACTG1/ANXA1/PRDX2	4
BP	GO:0009991	response to extracellular stimulus	7/62	477/18862	0.000936746	0.0114723	0.00825036	HSPA5/XBP1/LDHA/AQP3/NUCB2/HSPA8/CD3E	7
BP	GO:0044794	positive regulation by host of viral process	2/62	14/18862	0.000943104	0.0114723	0.00825036	PPIB/HSPA8	2
BP	GO:0007599	hemostasis	6/62	346/18862	0.000944868	0.0114723	0.00825036	ANXA5/ACTG1/ACTB/CLIC1/PRDX2/LCK	6
BP	GO:0007160	cell-matrix adhesion	5/62	230/18862	0.000949043	0.0114723	0.00825036	RHOA/S100A10/ITGB2/ACTG1/CD3E	5
BP	GO:0050817	coagulation	6/62	347/18862	0.000959057	0.0114723	0.00825036	ANXA5/ACTG1/ACTB/CLIC1/PRDX2/LCK	6
BP	GO:0031294	lymphocyte costimulation	3/62	59/18862	0.000964348	0.0114723	0.00825036	LGALS1/LCK/CD3E	3
BP	GO:0071453	cellular response to oxygen levels	5/62	231/18862	0.000967614	0.0114723	0.00825036	P4HB/PSMA5/PGK1/PSME2/AQP3	5
BP	GO:2001233	regulation of apoptotic signaling pathway	6/62	348/18862	0.000973409	0.0114723	0.00825036	P4HB/XBP1/CTSC/PRELID1/PRDX2/LCK	6
BP	GO:0071216	cellular response to biotic stimulus	5/62	233/18862	0.00100557	0.0117749	0.00846793	HSPA5/XBP1/RHOA/VIM/PRDX2	5
BP	GO:0071806	protein transmembrane transport	3/62	60/18862	0.00101274	0.0117828	0.00847364	HSPA5/SEC61B/HSPA8	3
BP	GO:0045579	positive regulation of B cell differentiation	2/62	15/18862	0.00108589	0.0124817	0.00897624	XBP1/CD27	2
BP	GO:0051251	positive regulation of lymphocyte activation	6/62	356/18862	0.00109428	0.0124817	0.00897624	XBP1/LGALS1/ANXA1/CD27/LCK/CD3E	6
BP	GO:0010631	epithelial cell migration	6/62	357/18862	0.00111017	0.0124817	0.00897624	CALR/RHOA/ATP5F1B/ITGB2/ANXA1/PFN1	6
BP	GO:0032233	positive regulation of actin filament bundle assembly	3/62	62/18862	0.00111407	0.0124817	0.00897624	RHOA/S100A10/PFN1	3
BP	GO:0051851	modulation by host of symbiont process	3/62	62/18862	0.00111407	0.0124817	0.00897624	PPIB/ANXA2/HSPA8	3
BP	GO:0070527	platelet aggregation	3/62	62/18862	0.00111407	0.0124817	0.00897624	ACTG1/ACTB/CLIC1	3
BP	GO:0002433	immune response-regulating cell surface receptor signaling pathway involved in phagocytosis	4/62	139/18862	0.00113141	0.0125213	0.00900477	HSP90AA1/ACTG1/ARPC2/ACTB	4
BP	GO:0038096	Fc-gamma receptor signaling pathway involved in phagocytosis	4/62	139/18862	0.00113141	0.0125213	0.00900477	HSP90AA1/ACTG1/ARPC2/ACTB	4
BP	GO:0090132	epithelium migration	6/62	360/18862	0.00115889	0.0127033	0.00913559	CALR/RHOA/ATP5F1B/ITGB2/ANXA1/PFN1	6
BP	GO:0038094	Fc-gamma receptor signaling pathway	4/62	140/18862	0.00116184	0.0127033	0.00913559	HSP90AA1/ACTG1/ARPC2/ACTB	4
BP	GO:0043687	post-translational protein modification	6/62	361/18862	0.00117549	0.0127756	0.0091876	P4HB/HSP90B1/PDIA6/PSMA5/PSME2/LGALS1	6
BP	GO:0051893	regulation of focal adhesion assembly	3/62	64/18862	0.00122159	0.0131194	0.00943488	RHOA/S100A10/ACTG1	3
BP	GO:0090109	regulation of cell-substrate junction assembly	3/62	64/18862	0.00122159	0.0131194	0.00943488	RHOA/S100A10/ACTG1	3
BP	GO:0061684	chaperone-mediated autophagy	2/62	16/18862	0.0012384	0.013201	0.00949356	HSP90AA1/HSPA8	2
BP	GO:0090130	tissue migration	6/62	365/18862	0.00124373	0.013201	0.00949356	CALR/RHOA/ATP5F1B/ITGB2/ANXA1/PFN1	6
BP	GO:0002431	Fc receptor mediated stimulatory signaling pathway	4/62	145/18862	0.00132269	0.0139574	0.0100375	HSP90AA1/ACTG1/ARPC2/ACTB	4
BP	GO:1902903	regulation of supramolecular fiber organization	6/62	370/18862	0.00133326	0.0139877	0.0100593	RHOA/S100A10/ACTG1/ARPC2/PFN1/HSPA8	6
BP	GO:0009206	purine ribonucleoside triphosphate biosynthetic process	3/62	67/18862	0.00139478	0.0144659	0.0104032	ATP5F1C/ATP5MC3/ATP5F1B	3
BP	GO:1901224	positive regulation of NIK/NF-kappaB signaling	3/62	67/18862	0.00139478	0.0144659	0.0104032	CALR/RHOA/CD27	3
BP	GO:0006119	oxidative phosphorylation	4/62	148/18862	0.00142633	0.014626	0.0105183	ATP5F1C/ATP5MC3/ATP5F1B/COX5A	4
BP	GO:0097530	granulocyte migration	4/62	148/18862	0.00142633	0.014626	0.0105183	PPIB/CD99/ITGB2/ANXA1	4
BP	GO:0009145	purine nucleoside triphosphate biosynthetic process	3/62	68/18862	0.00145576	0.0148438	0.010675	ATP5F1C/ATP5MC3/ATP5F1B	3
BP	GO:0150116	regulation of cell-substrate junction organization	3/62	69/18862	0.00151839	0.0153959	0.011072	RHOA/S100A10/ACTG1	3
BP	GO:0044827	modulation by host of viral genome replication	2/62	19/18862	0.00175355	0.0176816	0.0127158	PPIB/HSPA8	2
BP	GO:0030168	platelet activation	4/62	157/18862	0.00177117	0.0177606	0.0127726	ACTG1/ACTB/CLIC1/LCK	4
BP	GO:0009201	ribonucleoside triphosphate biosynthetic process	3/62	73/18862	0.00178573	0.0178082	0.0128068	ATP5F1C/ATP5MC3/ATP5F1B	3
BP	GO:0002479	antigen processing and presentation of exogenous peptide antigen via MHC class I, TAP-dependent	3/62	75/18862	0.00192972	0.019139	0.0137639	CALR/PSMA5/PSME2	3
BP	GO:0110053	regulation of actin filament organization	5/62	273/18862	0.00202188	0.0199441	0.0143428	RHOA/S100A10/ACTG1/ARPC2/PFN1	5
BP	GO:0006839	mitochondrial transport	5/62	274/18862	0.00205432	0.0201545	0.0144942	ATP5F1C/ATP5MC3/YWHAB/ATP5F1B/HSP90AA1	5
BP	GO:1903034	regulation of response to wounding	4/62	164/18862	0.00207655	0.0201955	0.0145237	XBP1/ACTG1/ANXA1/PRDX2	4
BP	GO:0033238	regulation of cellular amine metabolic process	3/62	77/18862	0.00208075	0.0201955	0.0145237	PSMA5/PSME2/ITGB2	3
BP	GO:0007584	response to nutrient	4/62	165/18862	0.00212296	0.0204956	0.0147395	XBP1/LDHA/AQP3/CD3E	4
BP	GO:0150105	protein localization to cell-cell junction	2/62	21/18862	0.0021444	0.020593	0.0148095	ACTG1/ACTB	2
BP	GO:0043542	endothelial cell migration	5/62	278/18862	0.0021879	0.0209002	0.0150305	CALR/RHOA/ATP5F1B/ITGB2/ANXA1	5
BP	GO:1902105	regulation of leukocyte differentiation	5/62	279/18862	0.00222227	0.0211174	0.0151866	XBP1/PRELID1/ANXA1/PRDX2/CD27	5
BP	GO:0009205	purine ribonucleoside triphosphate metabolic process	3/62	80/18862	0.00232078	0.0216011	0.0155345	ATP5F1C/ATP5MC3/ATP5F1B	3
BP	GO:0030433	ubiquitin-dependent ERAD pathway	3/62	80/18862	0.00232078	0.0216011	0.0155345	HSPA5/HSP90B1/SEC61B	3
BP	GO:0042590	antigen processing and presentation of exogenous peptide antigen via MHC class I	3/62	80/18862	0.00232078	0.0216011	0.0155345	CALR/PSMA5/PSME2	3
BP	GO:2000106	regulation of leukocyte apoptotic process	3/62	80/18862	0.00232078	0.0216011	0.0155345	PRELID1/ANXA1/CD27	3
BP	GO:1904996	positive regulation of leukocyte adhesion to vascular endothelial cell	2/62	22/18862	0.00235385	0.0217972	0.0156755	RHOA/ITGB2	2
BP	GO:0010720	positive regulation of cell development	5/62	290/18862	0.0026268	0.0240824	0.017319	P4HB/CALR/RHOA/S100A10/ARPC2	5
BP	GO:0010634	positive regulation of epithelial cell migration	4/62	175/18862	0.00262718	0.0240824	0.017319	CALR/ATP5F1B/ANXA1/PFN1	4
BP	GO:0009142	nucleoside triphosphate biosynthetic process	3/62	84/18862	0.00266655	0.0243206	0.0174902	ATP5F1C/ATP5MC3/ATP5F1B	3
BP	GO:2000027	regulation of animal organ morphogenesis	4/62	176/18862	0.00268173	0.0243367	0.0175018	PSMA5/RHOA/PSME2/PFN1	4
BP	GO:0052548	regulation of endopeptidase activity	6/62	426/18862	0.00270927	0.0244643	0.0175936	PSME2/PRELID1/ANXA2/GAPDH/CD27/LCK	6
BP	GO:0010632	regulation of epithelial cell migration	5/62	293/18862	0.00274585	0.0246562	0.0177316	CALR/RHOA/ATP5F1B/ANXA1/PFN1	5
BP	GO:0048041	focal adhesion assembly	3/62	85/18862	0.00275769	0.0246562	0.0177316	RHOA/S100A10/ACTG1	3
BP	GO:0031338	regulation of vesicle fusion	2/62	24/18862	0.00280054	0.0249165	0.0179188	ANXA1/ANXA2	2
BP	GO:0007162	negative regulation of cell adhesion	5/62	295/18862	0.00282736	0.0250325	0.0180022	RHOA/ATP5F1B/LGALS1/ANXA1/PRDX2	5
BP	GO:0009144	purine nucleoside triphosphate metabolic process	3/62	86/18862	0.00285072	0.0251168	0.0180628	ATP5F1C/ATP5MC3/ATP5F1B	3
BP	GO:0009199	ribonucleoside triphosphate metabolic process	3/62	87/18862	0.00294567	0.025828	0.0185743	ATP5F1C/ATP5MC3/ATP5F1B	3
BP	GO:0007015	actin filament organization	6/62	435/18862	0.00300434	0.0262158	0.0188532	HSP90B1/RHOA/S100A10/ACTG1/ARPC2/PFN1	6
BP	GO:0031579	membrane raft organization	2/62	25/18862	0.00303764	0.0262964	0.0189111	S100A10/ANXA2	2
BP	GO:0045582	positive regulation of T cell differentiation	3/62	88/18862	0.00304256	0.0262964	0.0189111	XBP1/ANXA1/CD27	3
BP	GO:0002313	mature B cell differentiation involved in immune response	2/62	26/18862	0.00328383	0.0281139	0.0202182	XBP1/LGALS1	2
BP	GO:2000108	positive regulation of leukocyte apoptotic process	2/62	26/18862	0.00328383	0.0281139	0.0202182	PRELID1/ANXA1	2
BP	GO:0071674	mononuclear cell migration	4/62	190/18862	0.00352924	0.0300731	0.0216271	CALR/RHOA/CD99/ANXA1	4
BP	GO:0031032	actomyosin structure organization	4/62	191/18862	0.00359597	0.0304985	0.0219331	RHOA/S100A10/ACTG1/PFN1	4
BP	GO:0052547	regulation of peptidase activity	6/62	455/18862	0.00374588	0.0316222	0.0227412	PSME2/PRELID1/ANXA2/GAPDH/CD27/LCK	6
BP	GO:0071222	cellular response to lipopolysaccharide	4/62	197/18862	0.00401447	0.0337327	0.024259	XBP1/RHOA/VIM/PRDX2	4
BP	GO:0030970	retrograde protein transport, ER to cytosol	2/62	29/18862	0.00407636	0.0337836	0.0242956	HSP90B1/SEC61B	2
BP	GO:1900101	regulation of endoplasmic reticulum unfolded protein response	2/62	29/18862	0.00407636	0.0337836	0.0242956	HSPA5/XBP1	2
BP	GO:1903513	endoplasmic reticulum to cytosol transport	2/62	29/18862	0.00407636	0.0337836	0.0242956	HSP90B1/SEC61B	2
BP	GO:0051817	modulation of process of other organism involved in symbiotic interaction	3/62	98/18862	0.00412016	0.0339913	0.024445	PPIB/ANXA2/HSPA8	3
BP	GO:0002474	antigen processing and presentation of peptide antigen via MHC class I	3/62	99/18862	0.00423906	0.034814	0.0250366	CALR/PSMA5/PSME2	3
BP	GO:0032743	positive regulation of interleukin-2 production	2/62	30/18862	0.00435833	0.0351709	0.0252933	ANXA1/CD3E	2
BP	GO:0045577	regulation of B cell differentiation	2/62	30/18862	0.00435833	0.0351709	0.0252933	XBP1/CD27	2
BP	GO:0070633	transepithelial transport	2/62	30/18862	0.00435833	0.0351709	0.0252933	ACTG1/ACTB	2
BP	GO:0007044	cell-substrate junction assembly	3/62	100/18862	0.00436003	0.0351709	0.0252933	RHOA/S100A10/ACTG1	3
BP	GO:0006898	receptor-mediated endocytosis	5/62	328/18862	0.00443992	0.0356569	0.0256428	HSP90B1/CALR/HSP90AA1/ITGB2/ANXA2	5
BP	GO:1902905	positive regulation of supramolecular fiber organization	4/62	203/18862	0.00446485	0.0356877	0.0256649	RHOA/S100A10/ARPC2/PFN1	4
BP	GO:0045621	positive regulation of lymphocyte differentiation	3/62	101/18862	0.00448308	0.0356877	0.0256649	XBP1/ANXA1/CD27	3
BP	GO:0001667	ameboidal-type cell migration	6/62	473/18862	0.0045229	0.0358474	0.0257798	CALR/RHOA/ATP5F1B/ITGB2/ANXA1/PFN1	6
BP	GO:0050852	T cell receptor signaling pathway	4/62	204/18862	0.00454309	0.0358509	0.0257823	PSMA5/PSME2/LCK/CD3E	4
BP	GO:0071887	leukocyte apoptotic process	3/62	102/18862	0.00460822	0.0360602	0.0259328	PRELID1/ANXA1/CD27	3
BP	GO:0002685	regulation of leukocyte migration	4/62	205/18862	0.00462225	0.0360602	0.0259328	CALR/RHOA/CD99/ANXA1	4
BP	GO:0002335	mature B cell differentiation	2/62	31/18862	0.00464908	0.0360602	0.0259328	XBP1/LGALS1	2
BP	GO:0044788	modulation by host of viral process	2/62	31/18862	0.00464908	0.0360602	0.0259328	PPIB/HSPA8	2
BP	GO:1903311	regulation of mRNA metabolic process	5/62	334/18862	0.00479162	0.0370076	0.0266141	PSMA5/YWHAB/PSME2/VIM/HSPA8	5
BP	GO:0006906	vesicle fusion	3/62	104/18862	0.00486481	0.0374137	0.0269062	CALR/ANXA1/ANXA2	3
BP	GO:0016051	carbohydrate biosynthetic process	4/62	209/18862	0.0049482	0.0375802	0.0270259	PGK1/PGAM1/TPI1/GAPDH	4
BP	GO:0071219	cellular response to molecule of bacterial origin	4/62	209/18862	0.0049482	0.0375802	0.0270259	XBP1/RHOA/VIM/PRDX2	4
BP	GO:1903902	positive regulation of viral life cycle	2/62	32/18862	0.00494857	0.0375802	0.0270259	P4HB/LGALS1	2
BP	GO:0010498	proteasomal protein catabolic process	6/62	483/18862	0.00500303	0.0376954	0.0271088	SDF2L1/HSPA5/HSP90B1/PSMA5/SEC61B/PSME2	6
BP	GO:0006006	glucose metabolic process	4/62	210/18862	0.00503204	0.0376954	0.0271088	PGK1/PGAM1/TPI1/GAPDH	4
BP	GO:0031669	cellular response to nutrient levels	4/62	210/18862	0.00503204	0.0376954	0.0271088	HSPA5/XBP1/AQP3/HSPA8	4
BP	GO:0016050	vesicle organization	5/62	339/18862	0.00509952	0.0376954	0.0271088	CALR/CTSC/S100A10/ANXA1/ANXA2	5
BP	GO:0060284	regulation of cell development	6/62	485/18862	0.0051034	0.0376954	0.0271088	IDH2/P4HB/CALR/RHOA/S100A10/ARPC2	6
BP	GO:0006612	protein targeting to membrane	4/62	211/18862	0.00511683	0.0376954	0.0271088	HSPA5/SSR3/SEC61B/ITGB2	4
BP	GO:0150115	cell-substrate junction organization	3/62	106/18862	0.0051299	0.0376954	0.0271088	RHOA/S100A10/ACTG1	3
BP	GO:1901222	regulation of NIK/NF-kappaB signaling	3/62	106/18862	0.0051299	0.0376954	0.0271088	CALR/RHOA/CD27	3
BP	GO:0035633	maintenance of blood-brain barrier	2/62	33/18862	0.00525674	0.0384717	0.0276671	ACTG1/ACTB	2
BP	GO:0006900	vesicle budding from membrane	3/62	109/18862	0.0055436	0.0399271	0.0287137	CTSC/S100A10/ANXA2	3
BP	GO:0009141	nucleoside triphosphate metabolic process	3/62	109/18862	0.0055436	0.0399271	0.0287137	ATP5F1C/ATP5MC3/ATP5F1B	3
BP	GO:0043618	regulation of transcription from RNA polymerase II promoter in response to stress	3/62	109/18862	0.0055436	0.0399271	0.0287137	HSPA5/PSMA5/PSME2	3
BP	GO:1990542	mitochondrial transmembrane transport	3/62	109/18862	0.0055436	0.0399271	0.0287137	ATP5F1C/ATP5MC3/ATP5F1B	3
BP	GO:0070232	regulation of T cell apoptotic process	2/62	34/18862	0.00557352	0.039984	0.0287546	PRELID1/CD27	2
BP	GO:0090174	organelle membrane fusion	3/62	110/18862	0.00568582	0.040491	0.0291192	CALR/ANXA1/ANXA2	3
BP	GO:0019058	viral life cycle	5/62	348/18862	0.00568882	0.040491	0.0291192	P4HB/LY6E/PPIB/LGALS1/HSPA8	5
BP	GO:0097529	myeloid leukocyte migration	4/62	218/18862	0.00573738	0.0406771	0.0292531	PPIB/CD99/ITGB2/ANXA1	4
BP	GO:0006739	NADP metabolic process	2/62	35/18862	0.00589887	0.0416593	0.0299594	IDH2/PGAM1	2
BP	GO:0051495	positive regulation of cytoskeleton organization	4/62	220/18862	0.00592351	0.0416712	0.029968	RHOA/S100A10/ARPC2/PFN1	4
BP	GO:0032956	regulation of actin cytoskeleton organization	5/62	352/18862	0.00596562	0.0418054	0.0300645	RHOA/S100A10/ACTG1/ARPC2/PFN1	5
BP	GO:0045730	respiratory burst	2/62	36/18862	0.00623271	0.0433424	0.0311699	PGAM1/PRDX2	2
BP	GO:0071709	membrane assembly	2/62	36/18862	0.00623271	0.0433424	0.0311699	S100A10/ANXA2	2
BP	GO:0043620	regulation of DNA-templated transcription in response to stress	3/62	115/18862	0.0064298	0.0445423	0.0320328	HSPA5/PSMA5/PSME2	3
BP	GO:0030595	leukocyte chemotaxis	4/62	226/18862	0.006506	0.0448988	0.0322891	CALR/PPIB/ITGB2/ANXA1	4
BP	GO:1904994	regulation of leukocyte adhesion to vascular endothelial cell	2/62	37/18862	0.006575	0.0452031	0.032508	RHOA/ITGB2	2
BP	GO:0045429	positive regulation of nitric oxide biosynthetic process	2/62	38/18862	0.00692568	0.0474344	0.0341126	HSP90AA1/ITGB2	2
BP	GO:0010594	regulation of endothelial cell migration	4/62	231/18862	0.00701959	0.0478968	0.0344452	CALR/RHOA/ATP5F1B/ANXA1	4
BP	GO:0045047	protein targeting to ER	3/62	120/18862	0.0072293	0.049143	0.0353413	HSPA5/SSR3/SEC61B	3
BP	GO:1904407	positive regulation of nitric oxide metabolic process	2/62	39/18862	0.00728468	0.0493347	0.0354792	HSP90AA1/ITGB2	2
BP	GO:0031668	cellular response to extracellular stimulus	4/62	235/18862	0.0074493	0.050262	0.0361461	HSPA5/XBP1/AQP3/HSPA8	4
BP	GO:0035821	modulation of process of other organism	3/62	123/18862	0.00773605	0.0516778	0.0371642	PPIB/ANXA2/HSPA8	3
BP	GO:1990266	neutrophil migration	3/62	123/18862	0.00773605	0.0516778	0.0371642	PPIB/CD99/ITGB2	3
BP	GO:0006402	mRNA catabolic process	5/62	375/18862	0.00774455	0.0516778	0.0371642	PSMA5/YWHAB/PSME2/VIM/HSPA8	5
BP	GO:0071621	granulocyte chemotaxis	3/62	124/18862	0.00790952	0.0523934	0.0376789	PPIB/ITGB2/ANXA1	3
BP	GO:0072599	establishment of protein localization to endoplasmic reticulum	3/62	124/18862	0.00790952	0.0523934	0.0376789	HSPA5/SSR3/SEC61B	3
BP	GO:0044091	membrane biogenesis	2/62	41/18862	0.00802746	0.0529812	0.0381016	S100A10/ANXA2	2
BP	GO:0002576	platelet degranulation	3/62	128/18862	0.00862636	0.0567277	0.0407959	CTSW/CALM1/ANXA5	3
BP	GO:0046677	response to antibiotic	2/62	43/18862	0.00880288	0.0576795	0.0414804	HSPA5/HSP90AA1	2
BP	GO:0032970	regulation of actin filament-based process	5/62	389/18862	0.00899261	0.0585396	0.0420989	RHOA/S100A10/ACTG1/ARPC2/PFN1	5
BP	GO:0046683	response to organophosphorus	3/62	130/18862	0.00899865	0.0585396	0.0420989	HSPA5/HSP90B1/LDHA	3
BP	GO:1903573	negative regulation of response to endoplasmic reticulum stress	2/62	44/18862	0.00920268	0.0595192	0.0428034	HSPA5/XBP1	2
BP	GO:0019318	hexose metabolic process	4/62	250/18862	0.00921481	0.0595192	0.0428034	PGK1/PGAM1/TPI1/GAPDH	4
BP	GO:1903362	regulation of cellular protein catabolic process	4/62	251/18862	0.00934138	0.0597373	0.0429603	HSP90AA1/PSME2/CTSC/ANXA2	4
BP	GO:0010595	positive regulation of endothelial cell migration	3/62	132/18862	0.00938024	0.0597373	0.0429603	CALR/ATP5F1B/ANXA1	3
BP	GO:0010977	negative regulation of neuron projection development	3/62	132/18862	0.00938024	0.0597373	0.0429603	RHOA/VIM/LGALS1	3
BP	GO:0032273	positive regulation of protein polymerization	3/62	132/18862	0.00938024	0.0597373	0.0429603	HSP90AA1/ARPC2/PFN1	3
BP	GO:0002687	positive regulation of leukocyte migration	3/62	133/18862	0.00957454	0.0607615	0.0436968	CALR/RHOA/CD99	3
BP	GO:0042180	cellular ketone metabolic process	4/62	254/18862	0.00972791	0.0615197	0.0442421	PSMA5/PSME2/TPI1/ANXA1	4
BP	GO:0000086	G2/M transition of mitotic cell cycle	4/62	258/18862	0.0102593	0.064655	0.0464969	PSMA5/HSP90AA1/PSME2/CALM1	4
BP	GO:0030183	B cell differentiation	3/62	137/18862	0.0103753	0.0651595	0.0468597	XBP1/LGALS1/CD27	3
BP	GO:0001774	microglial cell activation	2/62	47/18862	0.0104499	0.0651769	0.0468722	CTSC/ITGB2	2
BP	GO:0045581	negative regulation of T cell differentiation	2/62	47/18862	0.0104499	0.0651769	0.0468722	ANXA1/PRDX2	2
BP	GO:0032527	protein exit from endoplasmic reticulum	2/62	48/18862	0.0108813	0.0671754	0.0483094	HSP90B1/SEC61B	2
BP	GO:0042149	cellular response to glucose starvation	2/62	48/18862	0.0108813	0.0671754	0.0483094	HSPA5/XBP1	2
BP	GO:0051204	protein insertion into mitochondrial membrane	2/62	48/18862	0.0108813	0.0671754	0.0483094	YWHAB/HSP90AA1	2
BP	GO:0046718	viral entry into host cell	3/62	140/18862	0.0110006	0.0676818	0.0486736	P4HB/LY6E/LGALS1	3
BP	GO:0009165	nucleotide biosynthetic process	4/62	264/18862	0.0110912	0.0680088	0.0489087	IDH2/ATP5F1C/ATP5MC3/ATP5F1B	4
BP	GO:0070231	T cell apoptotic process	2/62	49/18862	0.0113205	0.0691811	0.0497518	PRELID1/CD27	2
BP	GO:0035304	regulation of protein dephosphorylation	3/62	142/18862	0.0114294	0.0693794	0.0498944	HSP90B1/YWHAB/CALM1	3
BP	GO:0072655	establishment of protein localization to mitochondrion	3/62	142/18862	0.0114294	0.0693794	0.0498944	YWHAB/HSP90AA1/CALM1	3
CC	GO:0005925	focal adhesion	17/63	416/19520	1.15214e-14	1.59763e-12	1.13177e-12	HSPA5/P4HB/HSP90B1/CALR/RHOA/YWHAB/PPIB/CD99/VIM/ANXA5/ITGB2/ACTG1/ANXA1/ARPC2/ACTB/PFN1/HSPA8	17
CC	GO:0030055	cell-substrate junction	17/63	423/19520	1.51435e-14	1.59763e-12	1.13177e-12	HSPA5/P4HB/HSP90B1/CALR/RHOA/YWHAB/PPIB/CD99/VIM/ANXA5/ITGB2/ACTG1/ANXA1/ARPC2/ACTB/PFN1/HSPA8	17
CC	GO:0140534	endoplasmic reticulum protein-containing complex	10/63	127/19520	9.05916e-12	6.37161e-10	4.51369e-10	SDF2L1/HSPA5/SEC11C/DDOST/P4HB/PDIA6/CALR/ATP5F1C/SEC61B/ATP5F1B	10
CC	GO:0042470	melanosome	9/63	106/19520	5.39035e-11	2.27473e-09	1.61143e-09	HSPA5/P4HB/HSP90B1/PDIA6/YWHAB/HSP90AA1/PPIB/ANXA2/HSPA8	9
CC	GO:0048770	pigment granule	9/63	106/19520	5.39035e-11	2.27473e-09	1.61143e-09	HSPA5/P4HB/HSP90B1/PDIA6/YWHAB/HSP90AA1/PPIB/ANXA2/HSPA8	9
CC	GO:0005788	endoplasmic reticulum lumen	10/63	306/19520	4.74646e-08	1.66917e-06	1.18245e-06	SDF2L1/MYDGF/HSPA5/P4HB/HSP90B1/PDIA6/CALR/PPIB/CTSC/LGALS1	10
CC	GO:0005793	endoplasmic reticulum-Golgi intermediate compartment	7/63	130/19520	2.00423e-07	6.04132e-06	4.27971e-06	MYDGF/HSPA5/P4HB/PDIA6/CALR/CTSC/NUCB2	7
CC	GO:0062023	collagen-containing extracellular matrix	9/63	423/19520	8.13301e-06	0.000214508	0.000151959	HSP90B1/CALR/CTSC/ANXA5/S100A10/LGALS1/ANXA1/ANXA2/S100A4	9
CC	GO:0101002	ficolin-1-rich granule	6/63	185/19520	2.89978e-05	0.000679837	0.000481601	PSMA5/RHOA/HSP90AA1/PGAM1/ITGB2/HSPA8	6
CC	GO:0071682	endocytic vesicle lumen	3/63	20/19520	3.5121e-05	0.000741054	0.000524967	HSP90B1/CALR/HSP90AA1	3
CC	GO:0005753	mitochondrial proton-transporting ATP synthase complex	3/63	22/19520	4.72261e-05	0.000905882	0.000641733	ATP5F1C/ATP5MC3/ATP5F1B	3
CC	GO:0045259	proton-transporting ATP synthase complex	3/63	23/19520	5.41851e-05	0.000952754	0.000674937	ATP5F1C/ATP5MC3/ATP5F1B	3
CC	GO:0034774	secretory granule lumen	7/63	322/19520	7.80536e-05	0.00108723	0.000770202	PSMA5/HSP90AA1/CTSW/CTSC/PGAM1/ANXA2/HSPA8	7
CC	GO:0045121	membrane raft	7/63	323/19520	7.95822e-05	0.00108723	0.000770202	TUBA1B/PGK1/S100A10/ITGB2/ANXA2/LCK/LDHB	7
CC	GO:0098857	membrane microdomain	7/63	323/19520	7.95822e-05	0.00108723	0.000770202	TUBA1B/PGK1/S100A10/ITGB2/ANXA2/LCK/LDHB	7
CC	GO:0060205	cytoplasmic vesicle lumen	7/63	326/19520	8.43154e-05	0.00108723	0.000770202	PSMA5/HSP90AA1/CTSW/CTSC/PGAM1/ANXA2/HSPA8	7
CC	GO:0031983	vesicle lumen	7/63	328/19520	8.75969e-05	0.00108723	0.000770202	PSMA5/HSP90AA1/CTSW/CTSC/PGAM1/ANXA2/HSPA8	7
CC	GO:0072562	blood microparticle	5/63	146/19520	0.000108362	0.00127024	0.000899845	ACTG1/ACTB/PFN1/CLIC1/HSPA8	5
CC	GO:0016469	proton-transporting two-sector ATPase complex	3/63	52/19520	0.00063255	0.00702463	0.00497629	ATP5F1C/ATP5MC3/ATP5F1B	3
CC	GO:1904813	ficolin-1-rich granule lumen	4/63	124/19520	0.000691756	0.00729803	0.00516997	PSMA5/HSP90AA1/PGAM1/HSPA8	4
CC	GO:0005911	cell-cell junction	7/63	485/19520	0.000931533	0.00935969	0.00663046	RHOA/ACTG1/ANXA1/ANXA2/ACTB/AQP3/CD3E	7
CC	GO:0098800	inner mitochondrial membrane protein complex	4/63	142/19520	0.00114645	0.0109955	0.00778928	ATP5F1C/ATP5MC3/ATP5F1B/COX5A	4
CC	GO:0033178	proton-transporting two-sector ATPase complex, catalytic domain	2/63	18/19520	0.00151711	0.0139178	0.00985949	ATP5F1C/ATP5F1B	2
CC	GO:0009897	external side of plasma membrane	6/63	402/19520	0.00185608	0.016318	0.0115598	P4HB/CALR/ITGB2/ANXA1/CD27/CD3E	6
CC	GO:0019897	extrinsic component of plasma membrane	4/63	169/19520	0.00217073	0.018321	0.0129787	RHOA/S100A10/ANXA1/LCK	4
CC	GO:0005775	vacuolar lumen	4/63	173/19520	0.00236289	0.0191758	0.0135842	HSP90AA1/CTSC/ANXA2/HSPA8	4
CC	GO:1905368	peptidase complex	3/63	92/19520	0.00327978	0.025182	0.0178391	SEC11C/PSMA5/PSME2	3
CC	GO:0044322	endoplasmic reticulum quality control compartment	2/63	27/19520	0.003416	0.025182	0.0178391	CALR/SEC61B	2
CC	GO:0030496	midbody	4/63	193/19520	0.00350171	0.025182	0.0178391	HSPA5/HSP90B1/RHOA/ANXA2	4
CC	GO:0101031	chaperone complex	2/63	28/19520	0.00367114	0.025182	0.0178391	SDF2L1/HSPA8	2
CC	GO:0030027	lamellipodium	4/63	196/19520	0.00369972	0.025182	0.0178391	P4HB/RHOA/ARPC2/ACTB	4
CC	GO:0005790	smooth endoplasmic reticulum	2/63	30/19520	0.00420725	0.0277415	0.0196523	HSPA5/CALR	2
CC	GO:0005884	actin filament	3/63	113/19520	0.0058289	0.0372696	0.026402	ACTG1/ANXA1/ACTB	3
CC	GO:0098576	lumenal side of membrane	2/63	36/19520	0.00601799	0.037347	0.0264568	CALR/HSPA8	2
CC	GO:0001772	immunological synapse	2/63	41/19520	0.00775234	0.0467355	0.0331077	LCK/CD3E	2
CC	GO:0043209	myelin sheath	2/63	42/19520	0.00812314	0.0476106	0.0337277	HSP90AA1/CALM1	2
CC	GO:0043296	apical junction complex	3/63	137/19520	0.00988213	0.0563548	0.0399221	RHOA/ACTG1/ACTB	3
CC	GO:0031252	cell leading edge	5/63	411/19520	0.0104489	0.0571976	0.0405191	P4HB/RHOA/VIM/ARPC2/ACTB	5
CC	GO:0098798	mitochondrial protein-containing complex	4/63	265/19520	0.0105721	0.0571976	0.0405191	ATP5F1C/ATP5MC3/ATP5F1B/COX5A	4
MF	GO:0051082	unfolded protein binding	6/63	120/18337	3.47085e-06	0.000684891	0.000482517	HSPA5/HSP90B1/CALR/HSP90AA1/PPIB/HSPA8	6
MF	GO:0044183	protein folding chaperone	4/63	36/18337	6.86125e-06	0.000684891	0.000482517	HSPA5/CALR/HSP90AA1/HSPA8	4
MF	GO:0048306	calcium-dependent protein binding	5/63	84/18337	1.02036e-05	0.000684891	0.000482517	CALM1/S100A10/ANXA1/ANXA2/S100A4	5
MF	GO:0004859	phospholipase inhibitor activity	3/63	13/18337	1.07857e-05	0.000684891	0.000482517	ANXA5/ANXA1/ANXA2	3
MF	GO:0045296	cadherin binding	8/63	332/18337	1.72833e-05	0.000877992	0.00061856	HSPA5/YWHAB/LDHA/ANXA1/ANXA2/PFN1/CLIC1/HSPA8	8
MF	GO:0051087	chaperone binding	5/63	101/18337	2.50337e-05	0.000965132	0.000679952	SDF2L1/HSPA5/CALR/CTSC/HSPA8	5
MF	GO:0005200	structural constituent of cytoskeleton	5/63	103/18337	2.75219e-05	0.000965132	0.000679952	TUBA1B/VIM/ACTG1/ARPC2/ACTB	5
MF	GO:0055102	lipase inhibitor activity	3/63	18/18337	3.03979e-05	0.000965132	0.000679952	ANXA5/ANXA1/ANXA2	3
MF	GO:0031625	ubiquitin protein ligase binding	7/63	293/18337	6.37108e-05	0.00179806	0.00126676	TUBA1B/HSPA5/CALR/HSP90AA1/TPI1/ACTG1/HSPA8	7
MF	GO:0044389	ubiquitin-like protein ligase binding	7/63	312/18337	9.4416e-05	0.00239817	0.00168955	TUBA1B/HSPA5/CALR/HSP90AA1/TPI1/ACTG1/HSPA8	7
MF	GO:0051787	misfolded protein binding	3/63	29/18337	0.000132498	0.0030595	0.00215547	SDF2L1/HSPA5/HSPA8	3
MF	GO:0016853	isomerase activity	5/63	157/18337	0.000203323	0.00418799	0.00295051	P4HB/PDIA6/PPIB/PGAM1/TPI1	5
MF	GO:0097718	disordered domain specific binding	3/63	34/18337	0.000214346	0.00418799	0.00295051	HSP90AA1/CALM1/GAPDH	3
MF	GO:0015036	disulfide oxidoreductase activity	3/63	40/18337	0.000348741	0.00632716	0.00445759	P4HB/PDIA6/PGK1	3
MF	GO:0099186	structural constituent of postsynapse	2/63	10/18337	0.000513575	0.00869653	0.00612686	ACTG1/ACTB	2
MF	GO:0042608	T cell receptor binding	2/63	11/18337	0.000626313	0.00994272	0.00700482	LCK/CD3E	2
MF	GO:0016860	intramolecular oxidoreductase activity	3/63	50/18337	0.000675125	0.0100872	0.00710658	P4HB/PDIA6/TPI1	3
MF	GO:0051287	NAD binding	3/63	53/18337	0.00080102	0.0110734	0.0078014	IDH2/LDHA/GAPDH	3
MF	GO:0005544	calcium-dependent phospholipid binding	3/63	54/18337	0.00084607	0.0110734	0.0078014	ANXA5/ANXA1/ANXA2	3
MF	GO:0015078	proton transmembrane transporter activity	4/63	124/18337	0.000871921	0.0110734	0.0078014	ATP5F1C/SLC25A3/ATP5F1B/COX5A	4
MF	GO:0045309	protein phosphorylated amino acid binding	3/63	56/18337	0.000940929	0.0113808	0.00801794	YWHAB/PFN1/LCK	3
MF	GO:0050998	nitric-oxide synthase binding	2/63	14/18337	0.0010294	0.0115104	0.00810924	CALM1/ACTB	2
MF	GO:0016667	oxidoreductase activity, acting on a sulfur group of donors	3/63	58/18337	0.00104228	0.0115104	0.00810924	P4HB/PDIA6/PGK1	3
MF	GO:0061134	peptidase regulator activity	5/63	230/18337	0.00115636	0.012041	0.00848312	PSME2/CTSC/ANXA2/GAPDH/CD27	5
MF	GO:0001846	opsonin binding	2/63	15/18337	0.00118514	0.012041	0.00848312	CALR/ITGB2	2
MF	GO:0023026	MHC class II protein complex binding	2/63	17/18337	0.00152826	0.0138635	0.00976708	HSP90AA1/HSPA8	2
MF	GO:0046933	proton-transporting ATP synthase activity, rotational mechanism	2/63	17/18337	0.00152826	0.0138635	0.00976708	ATP5F1C/ATP5F1B	2
MF	GO:0098918	structural constituent of synapse	2/63	17/18337	0.00152826	0.0138635	0.00976708	ACTG1/ACTB	2
MF	GO:0098641	cadherin binding involved in cell-cell adhesion	2/63	18/18337	0.00171549	0.0150254	0.0105856	ANXA1/ANXA2	2
MF	GO:0003756	protein disulfide isomerase activity	2/63	19/18337	0.00191308	0.0156749	0.0110432	P4HB/PDIA6	2
MF	GO:0016864	intramolecular oxidoreductase activity, transposing S-S bonds	2/63	19/18337	0.00191308	0.0156749	0.0110432	P4HB/PDIA6	2
MF	GO:0004857	enzyme inhibitor activity	6/63	385/18337	0.00204223	0.0162102	0.0114204	YWHAB/ANXA5/ANXA1/ANXA2/GAPDH/CD27	6
MF	GO:0001848	complement binding	2/63	21/18337	0.00233903	0.0180034	0.0126837	CALR/ITGB2	2
MF	GO:0015252	proton channel activity	2/63	24/18337	0.00305384	0.022814	0.0160728	ATP5F1C/ATP5F1B	2
MF	GO:0051219	phosphoprotein binding	3/63	87/18337	0.00333614	0.0242108	0.017057	YWHAB/PFN1/LCK	3
MF	GO:0023023	MHC protein complex binding	2/63	26/18337	0.00358016	0.02526	0.0177961	HSP90AA1/HSPA8	2
MF	GO:0061135	endopeptidase regulator activity	4/63	192/18337	0.00428772	0.0294346	0.0207372	PSME2/ANXA2/GAPDH/CD27	4
MF	GO:0043548	phosphatidylinositol 3-kinase binding	2/63	32/18337	0.00539202	0.0360414	0.0253918	CALM1/LCK	2
MF	GO:0016887	ATP hydrolysis activity	6/63	478/18337	0.00589122	0.0383684	0.0270312	HSPA5/ATP5F1C/ATP5F1B/HSP90AA1/ANXA1/HSPA8	6
MF	GO:0016616	oxidoreductase activity, acting on the CH-OH group of donors, NAD or NADP as acceptor	3/63	120/18337	0.00815914	0.0518105	0.0365014	IDH2/LDHA/LDHB	3
MF	GO:0031072	heat shock protein binding	3/63	123/18337	0.00872833	0.054073	0.0380954	HSPA5/ITGB2/HSPA8	3
MF	GO:0016504	peptidase activator activity	2/63	43/18337	0.00958162	0.0572653	0.0403444	PSME2/CTSC	2
MF	GO:0001784	phosphotyrosine residue binding	2/63	44/18337	0.0100158	0.0572653	0.0403444	PFN1/LCK	2
MF	GO:0048156	tau protein binding	2/63	44/18337	0.0100158	0.0572653	0.0403444	HSP90AA1/ACTB	2
MF	GO:0016614	oxidoreductase activity, acting on CH-OH group of donors	3/63	130/18337	0.0101454	0.0572653	0.0403444	IDH2/LDHA/LDHB	3
MF	GO:0098632	cell-cell adhesion mediator activity	2/63	49/18337	0.012315	0.0680001	0.0479072	ANXA1/ANXA2	2
MF	GO:0005178	integrin binding	3/63	142/18337	0.0128699	0.0695521	0.0490006	P4HB/CALR/ITGB2	3

[truncated: 4 more sheets: Table S11, Table S12, Table S13, Table S14]
